# Supplementary material for: Molecular selection of soybean towards adaptation to Central European agroclimatic conditions
Source: J Appl Genet. 2024 Jul 2;66(1):29–45. doi: 10.1007/s13353-024-00889-6 (PMC11761526; doi:10.1007/s13353-024-00889-6)
Supplement: Supplementary file 2 — Supplementary file2 (XLSX 151 KB) [file 13353_2024_889_MOESM2_ESM.xlsx]

## Sheet: TableS1
Molecular selection of soybean towards adaptation to Central European agroclimatic conditions
Sandra Rychel-Bielska, Michał Książkiewicz, Danuta Kurasiak-Popowska, Agnieszka Tomkowiak, Wojciech Bielski, Dorota Weigt, Janetta Niemann, Anna Surma, Bartosz Kozak, Jerzy Nawracała
Journal of Applied Genetics
Supplementary Table S1. List of soybean accession used in the study.
No.	Accession name	Source / Accession number
1	Salnser	DG&PB
2	Silesia	DG&PB
3	Kofu	DG&PB
4	Sirelia	DG&PB
5	Korus	DG&PB
6	Bohemias	DG&PB
7	Brunensis	DG&PB
8	Amarok*	DG&PB
9	Bettina	DG&PB
10	RGT Shouna	DG&PB
11	Adsoy	DG&PB
12	Lissabon	DG&PB
13	Naya	DG&PB
14	Moravians	DG&PB
15	Merlin	DG&PB
16	Viola	DG&PB
17	ES Favor	DG&PB
19	Aurelina	DG&PB
21	ES Comandor	DG&PB
22	Oressa	DG&PB
23	Adessa	DG&PB
24	Antigua	DG&PB
25	Polux	DG&PB
26	Favorit	DG&PB
27	Meridian	DG&PB
28	Abelina	DG&PB
30	Mavka	DG&PB
31	Sculptor	DG&PB
32	Protina	DG&PB
33	Paradis	DG&PB
34	Petrina	DG&PB
35	Melanie	DG&PB
36	Sultana	DG&PB
37	Maja	DG&PB
39	Erica	DANKO Hodowla Roślin Sp. z o. o.
40	Aligator	DG&PB
41	Madlen	DG&PB
42	Augusta	Variety DG&PB
43	Gaj	Variety DG&PB
44	Nawiko	Variety DG&PB
45	Popiel	Variety DG&PB
46	Amandine	DG&PB
49	Cordoba	DG&PB
50	ES Mentor	DG&PB
51	Funke	DG&PB
52	Fiskeby V	PI 360955 B
53	Annushka	DG&PB
54	Toyomusume	PI 594301
55	Jutro	IHAR Radzików
57	Aldana	Hodowla Strzelce Sp. z o. o. Grupa IHAR
58	99/2011	DG&PB
59	97/2011	DG&PB
60	Imnertinskaja	JP 30475
61	Harosoy e1e3e3	CN 52736
62	No 940	CN 32320
63	Povlodovskaja	CN 30627
64	Hej Mung no 18	CN 33911
65	No 150	CN 45090
66	Timiriazevskaja	CN 35919
67	Pripyat	DG&PB
68	Maple arrow	CN 3875
69	X879-1-b	CN39167
70	Heihe 3	PI 479761
71	Yantarnaya	CN 52642
72	X1571	CN 39199
73	Dong Nong 79-338	CN 42535
74	K787-5-b	CN 39097
75	Suen Wu Dah Bai Mee	CN 29795
77	Eearly Kachino	CN 51375
78	B220	CN 42387
79	A1937	CN 42388
81	He Feng No 22	CN 35266
82	Feng Shou No 12	CN 29792
83	Hei Mung No 4	CN 29790
84	X1559B	CN 39188
85	Maple PrestoHP	CN 36143
86	Aohigu	JP 80038
87	Fengshou 10 (P)	JP 86613
88	Hakka Zashi	JP 27543
89	Heihe 54	JP 88856
90	Amurskaja 42	JP 30683
91	AC Onrei	JP 227250
92	Zaofeng 1	JP 30045
93	Zaofeng 2	JP 30076
94	Jilin 12	JP 30088
95	Jilin 19	JP 30121
96	Heinong 31	JP 86625
97	Ussurijskaja 29	JP 30474
98	Ooyachi 2	JP 53264
99	A-110	PI 438296
100	Athow	PI 595926
101	Canatto	PI 548648
102	Corsoy	PI 548540
103	Glacier	PI 592523
104	Harosoy	PI 548573
105	Maple Presto	PI 548594
106	OAC Vision	PI 567787
107	Williams 82	PI 518671
108	L64-4584	PI 547768
109	OT94-37	PI 591433
110	L 79-0304	PI 591435
111	Amurskaja 262	PI 295948
112	Salut 216	PI 295952
113	Shinsei	PI 317336
114	Severnaja 4	PI 360962
115	Amurskaja Zeltaja	PI 437083
116	Z-705	PI 437107
117	Belaja Vu 4107	PI 437172
118	Cujbysevscaja 77	PI 437175
119	Dindone 1	PI 437178
120	Novosibirscaja 2	PI 437315
121	A-100	PI 437551
122	A-934	PI 437552
123	Bravalla	PI 470929
124	Heihe 3	PI 479761
125	Beljuska 636	JP 30690
127	BC-10-1-10	CN 36134
128	OT 94-51	CN 52737
129	Seroglazka	CN 52645
130	32/2011	DG&PB
131	39/2011	DG&PB
132	45/2011	DG&PB
133	49/2011	DG&PB
134	69/2011	DG&PB
135	80/2011	DG&PB
136	81/2011	DG&PB
137	82/2011	DG&PB
138	83/2011	DG&PB
139	84/2011	DG&PB
140	89/2011	DG&PB
141	93/2011	DG&PB
142	96/2011	DG&PB
143	102/2011	DG&PB
144	Coraline	DG&PB
145	Regina	DG&PB
146	Arcadia	DG&PB
147	Sakamotowase	JP 27450
149	Obelix	DG&PB
151	MTN2	K 10615
152	Fiskeby No. 843-15-4	PI 231172
153	C.-St. 4/58	PI 257429
154	Złotka	PI 258383
155	Fiskeby 856-3-34	PI 438481
156	Ke 73042	PI 449458A
158	Hidaka	PI532467
160	D 80	DG&PB
161	Mainland China	JP 35741
162	A 448	JP 30500
163	Toiku 73	JP 53409
165	PGR 3890	CN 32416
166	Maple Arrow	CN 33275
167	A 2480	DG&PB
168	C 20950	CN 52635
169	Bzillmeyer	CN 36342
170	No 634	CN 32669
171	90B43	CN 107428
172	Medium Green	JP 30875
173	Povodovskaja	CN30627
174	Ns 200	JP 227246
175	PGR 4172	CN 32631
176	Heihe no 5	PI 518704
177	Vajva	PI 437188
178	Zeja 2	PI 437085
179	Belckaja 25	CN 35758
180	Novosibirscaja 2	PI 437315
182	A - 934	PI 437552
183	Mingo B	JP 30824
184	R - 10	PI 379621
185	X 842 3 B	CN 39155
186	90B43	CN 107428
187	Rouest 117	JP 30755
188	X 831 B 4 B	CN 39153
189	Boryana	CN 52637
190	X 1564B	CN 39193
191	X 1553	CN 39184
215	Heihe 5	PI 518704
216	Kichirin 5	JP 30043
217	Kirin 15	JP 30102
218	A 386	JP 30497
219	Koganejiro 60	JP 35230
220	Tokei 135	JP 200195
221	Comet Pagoda	JP 30772
222	Norchief	JP 35857
223	Chuppewa 64	JP 35858
224	Amurska 41	JP 30710
225	Rounest	JP 30549
230	PGR 2962	CN 31692
231	No 828	CN 32053
232	Kievskaja 48	CN 32547
233	Terezikskaja 24	CN 35757
234	Habarovskaja 53	CN 35921
235	X755 4 B	CN 39123
236	X1566 B	CN 39195
237	X1588	CN 39213
238	X1590	CN 39215
239	Dono 36	CN 42536
240	Dalnevoztochnaya 22	CN 36335
241	Vzlyot	CN 52641
242	Adams	JP 27398
244	Karafuto 1	JP 30486
245	Kokusou	JP 30038
246	Houten hakubi	JP 27598
248	Warszawska	DG&PB
249	Złotka	PI 438454
		DG&PB - collection of Department of Genetics and Plant Breeding, Poznan University of Life Sciences
		PI - Soybean Germplasm Collection, USA
		CN - Plant Gene Resources of Canada, Canada
		JP - Japanese Soybean Core Collection, Japan
		K - Leguminous Crops Genetic Resources Department, N. I. Vavilov Research Institut of Plant Industry, St. Petersburg, Russia

## Sheet: TableS2
Molecular selection of soybean towards adaptation to Central European agroclimatic conditions
Sandra Rychel-Bielska, Michał Książkiewicz, Danuta Kurasiak-Popowska, Agnieszka Tomkowiak, Wojciech Bielski, Dorota Weigt, Janetta Niemann, Anna Surma, Bartosz Kozak, Jerzy Nawracała
Journal of Applied Genetics
Supplementary Table S2. Monthly mean and daily values of meteorological observations recorded in the place of soybean experiments in 2018, 2019 and 2020 growing seasons.
Year	Month	Mean temperature (°C)	Mean minimum temperature (°C)	Mean maximum temperature (°C)	Total precipitation (mm)
2018	April	14.2	7.5	20.4	32.6
2018	May	17	9.5	22.9	63.8
2018	June	19.7	12.7	25.1	79
2018	July	20.5	14.6	26.1	92.8
2018	August	21.8	15.3	28.3	19.4
2018	September	16.6	11.2	22.3	53
2018	October	11.5	6.7	20	46
2018	November	5.6	2.8	8.5	17
2019	April	10.5	4.1	17	10
2019	May	12.2	6.8	17.3	78.4
2019	June	22.8	15.1	29.5	6.2
2019	July	19.5	13.4	25.3	37.8
2019	August	20.9	15	27.3	60.5
2019	September	14.8	10.2	19.8	76.6
2019	October	11.2	7	16.3	23.2
2019	November	6.8	3.6	10	48.4
2020	April	9.7	2.1	16.7	3.3
2020	May	11.8	5.9	17.5	95.4
2020	June	18.2	16	23	150.1
2020	July	19	12.5	24.9	97
2020	August	20.7	15	26.6	163.8
2020	September	16	10.9	21.7	63.8
2020	October	11.1	9.1	14.4	104.1
2020	November	6	3.6	8.6	25.7
Year	Month	Date	Minimum temperature (°C)	Maximum temperature (°C)	Total precipitation (mm)
2018	April	2018-04-01	0.7	6.3	0.4
2018	April	2018-04-02	0.4	9.7	0
2018	April	2018-04-03	2.3	19.6	0
2018	April	2018-04-04	8.5	22.2	0
2018	April	2018-04-05	8.6	18.8	1.6
2018	April	2018-04-06	3.4	12.2	0
2018	April	2018-04-07	1.3	18.6	0
2018	April	2018-04-08	7.9	21.8	4
2018	April	2018-04-09	6.4	21.4	0.2
2018	April	2018-04-10	9.9	23.2	0
2018	April	2018-04-11	9.4	20.1	0
2018	April	2018-04-12	10.1	22.9	0
2018	April	2018-04-13	11.3	22.4	0
2018	April	2018-04-14	8.6	20.8	0
2018	April	2018-04-15	9.2	24.4	0
2018	April	2018-04-16	12.7	19.7	3.8
2018	April	2018-04-17	8.9	18.4	0
2018	April	2018-04-18	5.6	20.9	0.2
2018	April	2018-04-19	8.5	23.1	0
2018	April	2018-04-20	9.7	24.8	0
2018	April	2018-04-21	10.1	24.2	0
2018	April	2018-04-22	4.4	20.5	0
2018	April	2018-04-23	10	23.8	19.4
2018	April	2018-04-24	8.7	18.9	0.2
2018	April	2018-04-25	8.7	22	1.8
2018	April	2018-04-26	6	14.7	1
2018	April	2018-04-27	2.9	17.3	0
2018	April	2018-04-28	8.3	24.5	0
2018	April	2018-04-29	10.8	27.3	0
2018	April	2018-04-30	12.6	28.4	0
2018	May	2018-05-01	3.7	20.9	0
2018	May	2018-05-02	1.9	18.8	0
2018	May	2018-05-03	12.4	21.5	9.4
2018	May	2018-05-04	7.1	17.3	0
2018	May	2018-05-05	4.3	18.2	0
2018	May	2018-05-06	4.6	19.9	0
2018	May	2018-05-07	4.3	22.2	0
2018	May	2018-05-08	6	24.1	0
2018	May	2018-05-09	8.3	26.2	18.8
2018	May	2018-05-10	13.8	25.8	5.8
2018	May	2018-05-11	13.9	21.2	5.8
2018	May	2018-05-12	10.1	23.6	0.4
2018	May	2018-05-13	12.2	24.5	0.2
2018	May	2018-05-14	12.7	21.7	0
2018	May	2018-05-15	7.9	19.5	1.2
2018	May	2018-05-16	14	20.2	15.2
2018	May	2018-05-17	12.9	16.6	6.6
2018	May	2018-05-18	11.2	18.1	0
2018	May	2018-05-19	7.1	19.8	0
2018	May	2018-05-20	4.9	20.6	0
2018	May	2018-05-21	6.8	21.5	0
2018	May	2018-05-22	5.9	23	0
2018	May	2018-05-23	7.4	25	0
2018	May	2018-05-24	12.6	23.8	0
2018	May	2018-05-25	11.7	25.5	0
2018	May	2018-05-26	10	25.7	0
2018	May	2018-05-27	9.2	27.6	0
2018	May	2018-05-28	16	29.4	0
2018	May	2018-05-29	15.6	29	0
2018	May	2018-05-30	14.2	29.6	0.4
2018	May	2018-05-31	12.7	30.6	0
2018	June	2018-06-01	16.8	31.9	12.6
2018	June	2018-06-02	16.7	26.8	0
2018	June	2018-06-03	16.6	24.7	1.8
2018	June	2018-06-04	14.6	28.2	0.2
2018	June	2018-06-05	15.1	25.3	0
2018	June	2018-06-06	9.4	20.1	0
2018	June	2018-06-07	6.7	25.4	0
2018	June	2018-06-08	12.2	29.8	0
2018	June	2018-06-09	15.4	31.1	0
2018	June	2018-06-10	17.5	30.2	16.8
2018	June	2018-06-11	16.8	24.3	0.2
2018	June	2018-06-12	14.6	23.6	0
2018	June	2018-06-13	13.3	20.2	0
2018	June	2018-06-14	10.2	21.2	0
2018	June	2018-06-15	9.1	25.4	0
2018	June	2018-06-16	10.7	27.1	0
2018	June	2018-06-17	13.4	29.9	0
2018	June	2018-06-18	16.8	26.2	0.2
2018	June	2018-06-19	13.2	25.2	0
2018	June	2018-06-20	14.6	29.2	0
2018	June	2018-06-21	12	32.2	5
2018	June	2018-06-22	7.7	16.9	0
2018	June	2018-06-23	8.9	18.2	0
2018	June	2018-06-24	10	18.6	33.6
2018	June	2018-06-25	7.9	21.3	3.4
2018	June	2018-06-26	11.1	21.2	4.6
2018	June	2018-06-27	9.9	24.6	0.4
2018	June	2018-06-28	15.8	25.7	0.2
2018	June	2018-06-29	14.4	28.4	0
2018	June	2018-06-30	9.6	19.3	0
2018	July	2018-07-01	7.6	19.8	0
2018	July	2018-07-02	6.6	21	0
2018	July	2018-07-03	10.8	26.7	0
2018	July	2018-07-04	12.3	29.6	0
2018	July	2018-07-05	14.2	30.5	1.2
2018	July	2018-07-06	14.4	24.4	0
2018	July	2018-07-07	11.7	25.3	0
2018	July	2018-07-08	13.6	26.3	0.2
2018	July	2018-07-09	13.5	27.4	0
2018	July	2018-07-10	13.3	20.8	3
2018	July	2018-07-11	14.5	22.3	35.6
2018	July	2018-07-12	12.8	21.2	2.2
2018	July	2018-07-13	11.5	23.8	2.4
2018	July	2018-07-14	15.7	26.2	0
2018	July	2018-07-15	13	26	0
2018	July	2018-07-16	14.1	27.9	0
2018	July	2018-07-17	16.5	20.4	13.2
2018	July	2018-07-18	17.4	19	28.8
2018	July	2018-07-19	17.3	19.7	5
2018	July	2018-07-20	14.5	25.7	0
2018	July	2018-07-21	12.4	28.1	0
2018	July	2018-07-22	14.7	27.7	0
2018	July	2018-07-23	15.9	28.6	0
2018	July	2018-07-24	16.8	28.3	0
2018	July	2018-07-25	16.8	28.5	0
2018	July	2018-07-26	17.4	29.8	0
2018	July	2018-07-27	18.1	28.2	1.2
2018	July	2018-07-28	17.7	31.5	0
2018	July	2018-07-29	19.9	28.9	0
2018	July	2018-07-30	17.1	31.5	0
2018	July	2018-07-31	19.2	33.6	0
2018	August	2018-08-01	20.1	33.8	0
2018	August	2018-08-02	20.9	33.7	0
2018	August	2018-08-03	19.7	33	0
2018	August	2018-08-04	19.1	32.6	0
2018	August	2018-08-05	17.3	28.2	0
2018	August	2018-08-06	12.1	27.8	0
2018	August	2018-08-07	14.3	32.1	0
2018	August	2018-08-08	19.1	33.6	0
2018	August	2018-08-09	20.1	34.9	0
2018	August	2018-08-10	15.5	26.1	2.4
2018	August	2018-08-11	14.4	27.1	0
2018	August	2018-08-12	8.9	27.3	0
2018	August	2018-08-13	13.9	33.3	0
2018	August	2018-08-14	17.8	26.4	3.2
2018	August	2018-08-15	15.1	25.4	0
2018	August	2018-08-16	13.1	27.4	0
2018	August	2018-08-17	15.8	30	0
2018	August	2018-08-18	15.1	29.2	0
2018	August	2018-08-19	15.1	30.9	0
2018	August	2018-08-20	16.6	30.7	0
2018	August	2018-08-21	16.7	24.3	0
2018	August	2018-08-22	13.4	28.1	0
2018	August	2018-08-23	17.8	33.6	0
2018	August	2018-08-24	17.1	25.8	3
2018	August	2018-08-25	14.3	21.7	9.8
2018	August	2018-08-26	9.8	18.8	0
2018	August	2018-08-27	8.4	23.6	0
2018	August	2018-08-28	12.9	22.7	0
2018	August	2018-08-29	10.2	25.3	0
2018	August	2018-08-30	14.2	27.7	1
2018	August	2018-08-31	15	22.3	0
2018	September	2018-09-01	14.7	21.3	4
2018	September	2018-09-02	14.8	26.3	0.2
2018	September	2018-09-03	15.5	27.6	0
2018	September	2018-09-04	14.7	26.3	0
2018	September	2018-09-05	13.8	24.6	0
2018	September	2018-09-06	11.7	24.5	0
2018	September	2018-09-07	12.8	27.4	0
2018	September	2018-09-08	13.1	22.7	1
2018	September	2018-09-09	9.7	24.5	0
2018	September	2018-09-10	9.9	26.5	0
2018	September	2018-09-11	15.2	25.6	1
2018	September	2018-09-12	13.8	30.4	0
2018	September	2018-09-13	12.8	21.6	1.2
2018	September	2018-09-14	13.2	15.7	8.6
2018	September	2018-09-15	10.9	19.8	0
2018	September	2018-09-16	8.3	22	0
2018	September	2018-09-17	11.6	26.4	0
2018	September	2018-09-18	13.3	28.3	0
2018	September	2018-09-19	16.2	28.8	0
2018	September	2018-09-20	15.6	30.5	0
2018	September	2018-09-21	13.3	29.3	4.8
2018	September	2018-09-22	11.5	15.7	0.4
2018	September	2018-09-23	9.2	14.7	26.4
2018	September	2018-09-24	5.3	13.3	5.4
2018	September	2018-09-25	3.8	13.2	0
2018	September	2018-09-26	2.2	14.4	0
2018	September	2018-09-27	12.6	18.4	0
2018	September	2018-09-28	8.4	16.7	0
2018	September	2018-09-29	2.8	14.5	0
2018	September	2018-09-30	4.9	16.9	0
2018	October	2018-10-01	4.9	16.9	0
2018	October	2018-10-02	7.3	11.5	0.4
2018	October	2018-10-03	6.2	12.8	1.8
2018	October	2018-10-04	5.7	13.6	0
2018	October	2018-10-05	7.5	19.6	0
2018	October	2018-10-06	9.2	21.6	0
2018	October	2018-10-07	8	20.9	0
2018	October	2018-10-08	6.8	15.1	0
2018	October	2018-10-09	4.4	19.7	0
2018	October	2018-10-10	8.7	23.3	0
2018	October	2018-10-11	10.6	24	0
2018	October	2018-10-12	10.4	23.3	0
2018	October	2018-10-13	10.2	23.3	0
2018	October	2018-10-14	9.9	23.8	0
2018	October	2018-10-15	11.3	23.6	0
2018	October	2018-10-16	8.1	23.2	0
2018	October	2018-10-17	8.6	21.4	0
2018	October	2018-10-18	7.1	19.1	0
2018	October	2018-10-19	9.1	13.6	0.2
2018	October	2018-10-20	7.3	11.7	0.4
2018	October	2018-10-21	4.1	11.1	0
2018	October	2018-10-22	0.4	11.7	1
2018	October	2018-10-23	2.7	10.5	11.6
2018	October	2018-10-24	3.5	10.5	2.2
2018	October	2018-10-25	2.8	117	3.6
2018	October	2018-10-26	7.8	11.8	0
2018	October	2018-10-27	3.6	10.2	0
2018	October	2018-10-28	3.3	5.3	20
2018	October	2018-10-29	3.1	12.9	4.8
2018	October	2018-10-30	9.1	20.4	0
2018	October	2018-10-31	5.8	15.4	0
2018	November	2018-11-01	9.2	18.5	0
2018	November	2018-11-02	7.7	15.8	0
2018	November	2018-11-03	8.8	10.8	10
2018	November	2018-11-04	8.9	10.8	0
2018	November	2018-11-05	8.8	16.9	0
2018	November	2018-11-06	9.7	18.7	0
2018	November	2018-11-07	10	18.1	0
2018	November	2018-11-08	5.3	13.3	0
2018	November	2018-11-09	8.1	11.7	0.2
2018	November	2018-11-10	5.2	14.5	0.2
2018	November	2018-11-11	5	11.7	0.2
2018	November	2018-11-12	5.8	15.7	0.2
2018	November	2018-11-13	7.7	13.1	3.2
2018	November	2018-11-14	3.8	9.1	0
2018	November	2018-11-15	2.3	9.1	0.2
2018	November	2018-11-16	0.3	6.6	0.2
2018	November	2018-11-17	-4.1	2.9	0.2
2018	November	2018-11-18	-5.4	2.3	0
2018	November	2018-11-19	1.3	3.3	2.2
2018	November	2018-11-20	0.4	2	0
2018	November	2018-11-21	-0.4	0.7	0
2018	November	2018-11-22	-0.1	0.7	0
2018	November	2018-11-23	0.1	4.9	0.2
2018	November	2018-11-24	2.7	7.6	0
2018	November	2018-11-25	2.9	9.6	0
2018	November	2018-11-26	-1.7	3.9	0
2018	November	2018-11-27	-4.4	0.3	0
2018	November	2018-11-28	-3.4	1.3	0
2018	November	2018-11-29	-5.1	0.3	0
2018	November	2018-11-30	-4.4	1.7	0
2019	April	2019-04-01	-3	10.6	0
2019	April	2019-04-02	0.7	15.1	0
2019	April	2019-04-03	5.3	19.9	0
2019	April	2019-04-04	7.8	20.6	0
2019	April	2019-04-05	10.4	21.9	0
2019	April	2019-04-06	5.7	19.8	0
2019	April	2019-04-07	4.1	18.5	0
2019	April	2019-04-08	3.4	19.6	0
2019	April	2019-04-09	2	9.6	0
2019	April	2019-04-10	-1.4	7.9	0
2019	April	2019-04-11	-3.7	6.1	0
2019	April	2019-04-12	1.4	6.1	0
2019	April	2019-04-13	0.7	7.9	5.2
2019	April	2019-04-14	1.5	14.1	0.4
2019	April	2019-04-15	-1.3	12.9	0
2019	April	2019-04-16	-0.8	15.1	0
2019	April	2019-04-17	2.2	19.2	0
2019	April	2019-04-18	4.6	21.1	0
2019	April	2019-04-19	2.8	21.7	0
2019	April	2019-04-20	4.3	20.1	0
2019	April	2019-04-21	1.8	19.2	0
2019	April	2019-04-22	1.6	18.1	0
2019	April	2019-04-23	7	18.7	0
2019	April	2019-04-24	11.4	21.6	0
2019	April	2019-04-25	11.7	26.9	0
2019	April	2019-04-26	12.4	28.4	0
2019	April	2019-04-27	8	17.9	0
2019	April	2019-04-28	6.9	13.9	2.6
2019	April	2019-04-29	9.1	17.7	1.8
2019	April	2019-04-30	6.3	19.9	0
2019	May	2019-05-01	4.7	18.9	0
2019	May	2019-05-02	5.8	16.4	0.4
2019	May	2019-05-03	4.2	13.6	0
2019	May	2019-05-04	2.2	12.1	0.6
2019	May	2019-05-05	2.5	12.4	5.2
2019	May	2019-05-06	2.2	12.7	0
2019	May	2019-05-07	1.2	12.9	0
2019	May	2019-05-08	1.5	17.6	0
2019	May	2019-05-09	7.8	12.7	6.2
2019	May	2019-05-10	4.1	17.8	0.4
2019	May	2019-05-11	6	18.3	1.4
2019	May	2019-05-12	6	11.9	19
2019	May	2019-05-13	4.9	13.6	0
2019	May	2019-05-14	2.2	9.9	0.4
2019	May	2019-05-15	4.8	9.6	7.4
2019	May	2019-05-16	7.7	13.6	0.6
2019	May	2019-05-17	8.8	19.6	0
2019	May	2019-05-18	10.1	23.7	0
2019	May	2019-05-19	12.1	25.2	0
2019	May	2019-05-20	11.3	22.1	0
2019	May	2019-05-21	11.1	23.8	5
2019	May	2019-05-22	12	17.4	1.4
2019	May	2019-05-23	8.7	14.5	0.8
2019	May	2019-05-24	5.3	20.9	0
2019	May	2019-05-25	9.4	21.8	0
2019	May	2019-05-26	7.6	22.2	0
2019	May	2019-05-27	11.8	25.5	4.2
2019	May	2019-05-28	11.7	16.6	25.4
2019	May	2019-05-29	8.8	15.9	0
2019	May	2019-05-30	5.6	19.3	0
2019	May	2019-05-31	9.3	23.4	0
2019	June	2019-06-01	13.8	26.8	0
2019	June	2019-06-02	14.7	29.3	0
2019	June	2019-06-03	16.6	29.6	0
2019	June	2019-06-04	14.9	31.8	0
2019	June	2019-06-05	16.7	29.9	0
2019	June	2019-06-06	16.6	29.1	0
2019	June	2019-06-07	16.4	24.3	0
2019	June	2019-06-08	12.3	22.8	0
2019	June	2019-06-09	9	26.7	0
2019	June	2019-06-10	14.9	31.6	0
2019	June	2019-06-11	19.9	34.3	0
2019	June	2019-06-12	20.3	33.5	0
2019	June	2019-06-13	17.3	25	0.4
2019	June	2019-06-14	14.4	30.1	0
2019	June	2019-06-15	18.7	35.1	2.8
2019	June	2019-06-16	16.8	25.1	0.6
2019	June	2019-06-17	11.2	26.7	0
2019	June	2019-06-18	12.7	27.4	0
2019	June	2019-06-19	16	32.4	0
2019	June	2019-06-20	18.3	32.1	0
2019	June	2019-06-21	15.7	26.2	2.4
2019	June	2019-06-22	14.3	26.4	0
2019	June	2019-06-23	13.7	26.1	0
2019	June	2019-06-24	10.1	30.4	0
2019	June	2019-06-25	15.8	33.6	0
2019	June	2019-06-26	21.7	37.3	0
2019	June	2019-06-27	15.5	27.7	0
2019	June	2019-06-28	9.7	25	0
2019	June	2019-06-29	11.6	29.9	0
2019	June	2019-06-30	14.6	37.9	0
2019	July	2019-07-01	17.5	30.5	0
2019	July	2019-07-02	13.6	24.1	0
2019	July	2019-07-03	9	21.4	0
2019	July	2019-07-04	7.6	23.2	0
2019	July	2019-07-05	11.1	21.7	0
2019	July	2019-07-06	14.5	27.8	3.8
2019	July	2019-07-07	12.4	19.1	6.2
2019	July	2019-07-08	7.6	18.2	0
2019	July	2019-07-09	8.2	20	0
2019	July	2019-07-10	9.4	19.1	2.6
2019	July	2019-07-11	12.3	24.3	0
2019	July	2019-07-12	11.8	20.6	0.6
2019	July	2019-07-13	12.5	21.4	2.4
2019	July	2019-07-14	10.8	23.9	6.6
2019	July	2019-07-15	11.6	23.4	0.2
2019	July	2019-07-16	13.4	20.1	0
2019	July	2019-07-17	11.8	22.4	0
2019	July	2019-07-18	9.3	26.9	0
2019	July	2019-07-19	13.2	27.6	0
2019	July	2019-07-20	16.1	30.4	0
2019	July	2019-07-21	17.3	26.6	3.4
2019	July	2019-07-22	13.2	26.1	0
2019	July	2019-07-23	16.3	24.2	3
2019	July	2019-07-24	14.9	29.2	0
2019	July	2019-07-25	16.8	32.7	0
2019	July	2019-07-26	16.3	29.7	0
2019	July	2019-07-27	14.5	29.2	0
2019	July	2019-07-28	15.3	32.9	0
2019	July	2019-07-29	19	35.1	0
2019	July	2019-07-30	20.4	29.2	2.2
2019	July	2019-07-31	16.6	22.8	6.8
2019	August	2019-08-01	16.6	25.2	0
2019	August	2019-08-02	12.1	24	0
2019	August	2019-08-03	12.2	24.3	2
2019	August	2019-08-04	11.4	26.8	0.4
2019	August	2019-08-05	14.8	26.3	0
2019	August	2019-08-06	16	29.8	0
2019	August	2019-08-07	15.8	29.3	19.5
2019	August	2019-08-08	16.9	26.4	0.6
2019	August	2019-08-09	13.2	28	0
2019	August	2019-08-10	19.1	27.1	0
2019	August	2019-08-11	14.5	29.4	0
2019	August	2019-08-12	15.5	24.1	6.4
2019	August	2019-08-13	15.1	24.9	0.6
2019	August	2019-08-14	12.1	22.7	0
2019	August	2019-08-15	9.5	26	0
2019	August	2019-08-16	14.6	23.7	0
2019	August	2019-08-17	12.7	26.4	0
2019	August	2019-08-18	16.7	30.8	0
2019	August	2019-08-19	15.1	23	12
2019	August	2019-08-20	14	26	3
2019	August	2019-08-21	13.8	22.6	8.6
2019	August	2019-08-22	12.8	23.6	0.2
2019	August	2019-08-23	13.2	25.7	0
2019	August	2019-08-24	14.1	27.8	0
2019	August	2019-08-25	14.6	29.1	0
2019	August	2019-08-26	17.1	32.2	0
2019	August	2019-08-27	18	31.9	0.6
2019	August	2019-08-28	19.7	32.2	0
2019	August	2019-08-29	18.7	33.1	4.6
2019	August	2019-08-30	16.7	31.7	2
2019	August	2019-08-31	16.9	31	0
2019	September	2019-09-01	19.4	33.1	1.8
2019	September	2019-09-02	13.3	20.6	8
2019	September	2019-09-03	8.8	21.9	0.2
2019	September	2019-09-04	9.9	25	0
2019	September	2019-09-05	13.2	22.8	0
2019	September	2019-09-06	8.6	19.9	0
2019	September	2019-09-07	11.3	14.3	10
2019	September	2019-09-08	12	16.4	0.2
2019	September	2019-09-09	11.8	18.8	9.6
2019	September	2019-09-10	12	20.1	11.6
2019	September	2019-09-11	9.2	23.2	0
2019	September	2019-09-12	11.4	20.4	0
2019	September	2019-09-13	13.2	23.2	0.4
2019	September	2019-09-14	7.4	18.1	0.2
2019	September	2019-09-15	7.7	23.3	0
2019	September	2019-09-16	10.2	18.1	0
2019	September	2019-09-17	8.5	16.4	5
2019	September	2019-09-18	6	14.8	0.2
2019	September	2019-09-19	5.1	15.3	1.2
2019	September	2019-09-20	4.2	15.6	0.2
2019	September	2019-09-21	10.4	19.7	0
2019	September	2019-09-22	7.3	23.1	0
2019	September	2019-09-23	7.8	23.3	0
2019	September	2019-09-24	8.7	18.3	0
2019	September	2019-09-25	11.4	15.4	2.4
2019	September	2019-09-26	11.2	17.9	4.8
2019	September	2019-09-27	10.2	20	9.8
2019	September	2019-09-28	11.9	19.5	2.6
2019	September	2019-09-29	11.8	19.1	0
2019	September	2019-09-30	12.1	17.2	8.4
2019	October	2019-10-01	8.9	19.7	0
2019	October	2019-10-02	6.6	18.3	3.2
2019	October	2019-10-03	3.7	10.7	2.2
2019	October	2019-10-04	7.5	12.1	0
2019	October	2019-10-05	5.6	11.9	1.6
2019	October	2019-10-06	1.2	10.2	0
2019	October	2019-10-07	-1	10.4	0.2
2019	October	2019-10-08	2.1	10.9	1.8
2019	October	2019-10-09	10	16.7	4.2
2019	October	2019-10-10	7.7	13.7	3
2019	October	2019-10-11	6.7	16.1	0
2019	October	2019-10-12	11.6	22	0
2019	October	2019-10-13	13.9	24.4	0
2019	October	2019-10-14	12.3	25.4	0
2019	October	2019-10-15	12.7	23.9	0
2019	October	2019-10-16	9.7	16.3	1.8
2019	October	2019-10-17	9.2	18.4	0
2019	October	2019-10-18	10	20.3	0
2019	October	2019-10-19	9.2	18.4	0
2019	October	2019-10-20	8.7	21.7	0
2019	October	2019-10-21	9.1	23.6	0
2019	October	2019-10-22	9.1	16.9	0.4
2019	October	2019-10-23	7.1	13.6	0.2
2019	October	2019-10-24	9.7	20.6	0
2019	October	2019-10-25	8.9	19.5	0.4
2019	October	2019-10-26	9.3	20.9	0
2019	October	2019-10-27	7.3	19.3	2.8
2019	October	2019-10-28	3	10.1	0.2
2019	October	2019-10-29	1.6	7.6	0.8
2019	October	2019-10-30	-2.5	4.9	0.2
2019	October	2019-10-31	-3	6.8	0.2
2019	November	2019-11-01	-3.7	6.2	0.2
2019	November	2019-11-02	5.8	12.2	0.4
2019	November	2019-11-03	7.9	15.1	0
2019	November	2019-11-04	8.9	13.3	5
2019	November	2019-11-05	5.2	12.5	0.8
2019	November	2019-11-06	5.1	11.9	0
2019	November	2019-11-07	3.7	12.1	0
2019	November	2019-11-08	2.6	9.6	0
2019	November	2019-11-09	6.3	8.6	4
2019	November	2019-11-10	3.5	8.3	0
2019	November	2019-11-11	2.7	8.9	0
2019	November	2019-11-12	3.7	8.5	14.6
2019	November	2019-11-13	2.3	4.8	15.8
2019	November	2019-11-14	1.2	7.7	0.4
2019	November	2019-11-15	4.4	9.7	0
2019	November	2019-11-16	5.1	14.8	0
2019	November	2019-11-17	4.2	15	0
2019	November	2019-11-18	4.1	14.4	3.8
2019	November	2019-11-19	3.4	10.4	0.2
2019	November	2019-11-20	3.8	9.2	0
2019	November	2019-11-21	8	10.3	3
2019	November	2019-11-22	3.5	11.6	0
2019	November	2019-11-23	2.4	7.9	0
2019	November	2019-11-24	1.9	8.7	0
2019	November	2019-11-25	1.2	6.1	0
2019	November	2019-11-26	3.8	6.8	0
2019	November	2019-11-27	1.9	9.7	0
2019	November	2019-11-28	5.7	11.6	0
2019	November	2019-11-29	2.8	10	0.2
2019	November	2019-11-30	-2.3	3.7	0
2020	April	2020-04-01	-5.7	8.7	0
2020	April	2020-04-02	-2.8	10.5	0
2020	April	2020-04-03	0	11.5	0
2020	April	2020-04-04	-0.8	11.8	0
2020	April	2020-04-05	-1	14.9	0
2020	April	2020-04-06	3.4	21.4	0
2020	April	2020-04-07	8	23.3	0
2020	April	2020-04-08	3.1	22.4	0
2020	April	2020-04-09	5.4	20.4	0
2020	April	2020-04-10	-0.6	15.2	0
2020	April	2020-04-11	0.1	15.8	0
2020	April	2020-04-12	2.9	22.7	0
2020	April	2020-04-13	0.6	12.4	1.5
2020	April	2020-04-14	-1.6	8.6	0
2020	April	2020-04-15	-1.5	13.4	0
2020	April	2020-04-16	1.8	19.8	0
2020	April	2020-04-17	3.3	15.9	0
2020	April	2020-04-18	-0.6	16.6	0
2020	April	2020-04-19	1.8	12.8	0
2020	April	2020-04-20	-1.6	14.3	0
2020	April	2020-04-21	-0.1	16.3	0
2020	April	2020-04-22	1.3	18.1	0
2020	April	2020-04-23	3.6	20.2	0
2020	April	2020-04-24	6.5	22.1	0
2020	April	2020-04-25	4.5	13.2	0.3
2020	April	2020-04-26	4.7	15.5	0
2020	April	2020-04-27	5.9	22.4	0
2020	April	2020-04-28	8.4	25.3	0
2020	April	2020-04-29	7.4	15.8	1.5
2020	April	2020-04-30	5.3	20.1	0
2020	May	2020-05-01	10.8	15.9	8.1
2020	May	2020-05-02	7.9	17.4	2.8
2020	May	2020-05-03	5.4	14.3	3.6
2020	May	2020-05-04	3.4	17.6	21.3
2020	May	2020-05-05	3.4	12.7	4.1
2020	May	2020-05-06	3.3	16.4	0
2020	May	2020-05-07	3	14.8	0
2020	May	2020-05-08	3.7	20.8	0
2020	May	2020-05-09	7	22	0
2020	May	2020-05-10	9	23	0.3
2020	May	2020-05-11	0.3	19.2	25.7
2020	May	2020-05-12	0.6	11.7	4.6
2020	May	2020-05-13	3.6	14.8	0
2020	May	2020-05-14	6.7	14.8	0.5
2020	May	2020-05-15	1.6	15.5	0
2020	May	2020-05-16	3.4	15.8	0
2020	May	2020-05-17	5.3	17.4	0
2020	May	2020-05-18	4.9	20.4	0
2020	May	2020-05-19	8.6	19.9	0
2020	May	2020-05-20	5.8	18.6	0
2020	May	2020-05-21	6.3	17.7	0
2020	May	2020-05-22	6.3	18.2	0
2020	May	2020-05-23	10	15.2	15.5
2020	May	2020-05-24	7.4	17.2	1.3
2020	May	2020-05-25	8.6	16.5	2.3
2020	May	2020-05-26	7.8	16.5	0
2020	May	2020-05-27	6.5	20.4	0.3
2020	May	2020-05-28	9.2	15.7	3
2020	May	2020-05-29	6.4	18.7	0
2020	May	2020-05-30	6.3	19	0
2020	May	2020-05-31	8.9	23.2	2
2020	June	2020-06-01	94	22.2	0
2020	June	2020-06-02	8.7	19.7	0
2020	June	2020-06-03	7.4	21.1	0.3
2020	June	2020-06-04	8.5	23.9	0
2020	June	2020-06-05	12.7	17.1	19.4
2020	June	2020-06-06	11.4	19.1	0.5
2020	June	2020-06-07	12.6	20.8	24.1
2020	June	2020-06-08	11.6	18.6	17.3
2020	June	2020-06-09	12.4	21.3	0
2020	June	2020-06-10	9.7	19.8	0
2020	June	2020-06-11	14.3	25.3	0
2020	June	2020-06-12	17	27.4	0.3
2020	June	2020-06-13	18.2	31.2	0.3
2020	June	2020-06-14	14.5	24.6	0
2020	June	2020-06-15	11.3	23.2	0
2020	June	2020-06-16	9.6	25.3	0
2020	June	2020-06-17	12.4	27.6	0
2020	June	2020-06-18	17.3	24.9	21.6
2020	June	2020-06-19	16.5	18.7	27.7
2020	June	2020-06-20	15.1	18.8	6.6
2020	June	2020-06-21	15.4	17.9	0.8
2020	June	2020-06-22	16.1	24.9	0
2020	June	2020-06-23	12.8	22	0
2020	June	2020-06-24	12.2	19	9.1
2020	June	2020-06-25	16.3	25.3	0
2020	June	2020-06-26	16.3	26.6	8.4
2020	June	2020-06-27	15.1	29	0
2020	June	2020-06-28	16.7	30.6	0
2020	June	2020-06-29	13.2	20	13.2
2020	June	2020-06-30	11.5	24.2	0.5
2020	July	2020-07-01	13.2	28.6	4.8
2020	July	2020-07-02	15.4	25.6	5.1
2020	July	2020-07-03	13.7	23.4	0
2020	July	2020-07-04	12.2	27.3	0
2020	July	2020-07-05	15.9	28.7	0
2020	July	2020-07-06	11.4	24.4	0
2020	July	2020-07-07	9.1	20.4	0
2020	July	2020-07-08	11	20.2	0
2020	July	2020-07-09	9.2	17.8	0.5
2020	July	2020-07-10	16.6	21.8	17.1
2020	July	2020-07-11	10.3	30.6	0
2020	July	2020-07-12	7.6	18.8	0
2020	July	2020-07-13	9.2	21.1	0
2020	July	2020-07-14	11	22.4	0
2020	July	2020-07-15	13.7	25.3	7.9
2020	July	2020-07-16	10.7	27.2	10.7
2020	July	2020-07-17	10.6	19.4	23.9
2020	July	2020-07-18	11.4	23	0
2020	July	2020-07-19	15.1	28.2	0
2020	July	2020-07-20	15.4	27.7	20.1
2020	July	2020-07-21	12.3	28.8	0.3
2020	July	2020-07-22	9	23.7	0
2020	July	2020-07-23	12	22.6	0
2020	July	2020-07-24	11.2	21.1	0
2020	July	2020-07-25	13.8	27.2	0
2020	July	2020-07-26	15.6	29.3	0
2020	July	2020-07-27	13.5	27.9	0
2020	July	2020-07-28	18.3	32.4	6.6
2020	July	2020-07-29	14.6	25.6	0
2020	July	2020-07-30	10.9	25.8	0
2020	July	2020-07-31	13.2	25.9	0
2020	August	2020-08-01	10.2	26.2	0
2020	August	2020-08-02	14.3	28.3	0
2020	August	2020-08-03	15.2	21	0
2020	August	2020-08-04	14.5	17	46.3
2020	August	2020-08-05	13.4	24.2	20.6
2020	August	2020-08-06	12.2	27.9	0
2020	August	2020-08-07	16.6	32	0
2020	August	2020-08-08	18.2	33	0
2020	August	2020-08-09	20	32.8	0
2020	August	2020-08-10	20.6	31.4	0
2020	August	2020-08-11	17.7	30.3	0
2020	August	2020-08-12	13.2	28.8	0
2020	August	2020-08-13	13.9	30.9	0
2020	August	2020-08-14	14.5	30.3	0
2020	August	2020-08-15	16.1	24.8	0
2020	August	2020-08-16	13.4	27.9	7.1
2020	August	2020-08-17	15.2	30.8	0
2020	August	2020-08-18	15.6	25.3	5.8
2020	August	2020-08-19	16.3	25.3	0.8
2020	August	2020-08-20	13.7	29.4	0.3
2020	August	2020-08-21	17.9	32	0
2020	August	2020-08-22	17.1	28.6	9.7
2020	August	2020-08-23	15	25.8	0.3
2020	August	2020-08-24	13.6	23.8	0
2020	August	2020-08-25	11.8	23.9	0
2020	August	2020-08-26	16.8	26.1	6.6
2020	August	2020-08-27	13.4	20.4	0.3
2020	August	2020-08-28	8.9	25.7	3.3
2020	August	2020-08-29	16.7	23.4	3.3
2020	August	2020-08-30	15.3	19.6	49.5
2020	August	2020-08-31	13.1	19.2	9.9
2020	September	2020-09-01	11.9	15.3	10
2020	September	2020-09-02	10.8	18.1	4.8
2020	September	2020-09-03	10.7	20.4	1.3
2020	September	2020-09-04	11.8	21.7	0.3
2020	September	2020-09-05	13.8	25.8	7.4
2020	September	2020-09-06	10.3	19.2	0.3
2020	September	2020-09-07	8.9	19.4	0
2020	September	2020-09-08	8.6	23	0
2020	September	2020-09-09	12.2	26.2	0
2020	September	2020-09-10	13.7	19.7	0
2020	September	2020-09-11	10.9	22.4	0
2020	September	2020-09-12	11.8	26.3	0
2020	September	2020-09-13	11.8	23.6	0
2020	September	2020-09-14	13.3	29	0
2020	September	2020-09-15	15.3	29.8	0
2020	September	2020-09-16	16.3	29.3	0
2020	September	2020-09-17	9.7	19.6	0
2020	September	2020-09-18	3.5	19.3	0
2020	September	2020-09-19	5.4	20.6	0
2020	September	2020-09-20	8.6	22.1	0
2020	September	2020-09-21	7.6	24.2	0
2020	September	2020-09-22	12.8	26.3	0
2020	September	2020-09-23	14.6	26.3	0
2020	September	2020-09-24	13.4	25.9	0
2020	September	2020-09-25	13.3	19.7	17.8
2020	September	2020-09-26	8.6	16.7	16.5
2020	September	2020-09-27	8	12.5	0
2020	September	2020-09-28	5.8	14.2	2.3
2020	September	2020-09-29	10.8	15.6	2.3
2020	September	2020-09-30	12.3	17.9	0.8
2020	October	2020-10-01	12.2	16.3	1.6
2020	October	2020-10-02	12.1	15.8	0
2020	October	2020-10-03	13.4	23.9	0
2020	October	2020-10-04	12.6	19.2	0.3
2020	October	2020-10-05	10.3	19	5.3
2020	October	2020-10-06	9.3	16.4	0
2020	October	2020-10-07	10.2	17.3	0.5
2020	October	2020-10-08	9.1	16.9	0
2020	October	2020-10-09	12.7	16.8	0.8
2020	October	2020-10-10	9	15.9	2.5
2020	October	2020-10-11	5.2	13.6	0.3
2020	October	2020-10-12	7.3	11.6	1.3
2020	October	2020-10-13	4.7	8	13.2
2020	October	2020-10-14	7.3	9.1	50.5
2020	October	2020-10-15	7.3	11.7	0
2020	October	2020-10-16	4.4	10.6	0
2020	October	2020-10-17	5.6	7.1	4.8
2020	October	2020-10-18	5.7	10.7	1
2020	October	2020-10-19	6.1	10.9	0.3
2020	October	2020-10-20	5.5	13.6	0
2020	October	2020-10-21	9.8	14.5	0
2020	October	2020-10-22	10.7	20.1	0
2020	October	2020-10-23	11.7	15.9	2.5
2020	October	2020-10-24	10.1	16.4	0.5
2020	October	2020-10-25	38	16.9	0.5
2020	October	2020-10-26	7.7	16.2	0.3
2020	October	2020-10-27	5.8	11.6	0
2020	October	2020-10-28	5.1	14.3	0.3
2020	October	2020-10-29	6.1	12.9	0.5
2020	October	2020-10-30	3.6	12.6	13.5
2020	October	2020-10-31	5.3	11.2	3.6
2020	November	2020-11-01	5	12.5	3.1
2020	November	2020-11-02	10.7	15.3	3.8
2020	November	2020-11-03	9.2	14.5	0
2020	November	2020-11-04	5.3	11.5	6.6
2020	November	2020-11-05	2.4	9.7	0.5
2020	November	2020-11-06	6.3	8.2	0
2020	November	2020-11-07	6.3	9.7	0.3
2020	November	2020-11-08	4.3	8.3	0.3
2020	November	2020-11-09	4.4	6	0
2020	November	2020-11-10	4.6	6.4	0
2020	November	2020-11-11	4.2	6.1	0
2020	November	2020-11-12	4.1	7.9	0
2020	November	2020-11-13	4.6	11.7	0
2020	November	2020-11-14	4.5	11.3	0
2020	November	2020-11-15	5.3	13.7	0
2020	November	2020-11-16	5	10.3	4.1
2020	November	2020-11-17	5	11.7	1.8
2020	November	2020-11-18	7.5	11.7	0
2020	November	2020-11-19	4.6	12.2	1
2020	November	2020-11-20	-1.7	5.1	0
2020	November	2020-11-21	-2.4	5.3	0.3
2020	November	2020-11-22	2.7	8.3	0
2020	November	2020-11-23	5.1	8.3	0
2020	November	2020-11-24	0.3	8.3	0.3
2020	November	2020-11-25	-1.8	4.4	0
2020	November	2020-11-26	-2.7	4.9	0.5
2020	November	2020-11-27	3.4	4.7	0.8
2020	November	2020-11-28	2.5	5	0
2020	November	2020-11-29	-0.2	3.3	2.3
2020	November	2020-11-30	-0.5	2.2	0

## Sheet: TableS3
Molecular selection of soybean towards adaptation to Central European agroclimatic conditions
Sandra Rychel-Bielska, Michał Książkiewicz, Danuta Kurasiak-Popowska, Agnieszka Tomkowiak, Wojciech Bielski, Dorota Weigt, Janetta Niemann, Anna Surma, Bartosz Kozak, Jerzy Nawracała
Journal of Applied Genetics
Supplementary Table S3. Results of soybean diversity panel genotyping with PCR marker array targeting early maturity, pod shattering and growth determination genes.
No.	Accession name	Dt1	E1	E2	E3	E4	E7	E9	E10	qPHD1	Dt1 allele	E1 allele	E2 allele	E3 allele	E4 allele	E7 allele	E9 allele	E10 allele	qPHD1 allele
1	SALNSER	2	1	1	2	1	1	1	2	1	Dt1	e1-nl	e2	E3-Ha	e4-SORE1	e7	E9-Haro	E10	KSS-SNP(A)
2	SILESIA	2	1	1	1	2	1	1	2	1	Dt1	e1-nl	e2	e3-fs	E4	e7	E9-Haro	E10	KSS-SNP(A)
3	KOFU	2	1	2	2	2	1	1	2	2	Dt1	e1-nl	E2-in	E3-Ha	E4	e7	E9-Haro	E10	KSS-SNP(G)
4	SIRELIA	2	1	1	2	2	1	1	2	1	Dt1	e1-nl	e2	E3-Ha	E4	e7	E9-Haro	E10	KSS-SNP(A)
5	Korus	2	1	1	2	2	1	1	2	2	Dt1	e1-nl	e2	E3-Ha	E4	e7	E9-Haro	E10	KSS-SNP(G)
6	BOHEMIAS	2	1	1	1	1	2	1	2	1	Dt1-b	e1-nl	e2	e3-tr	e4-SORE1	E7	E9-Haro	E10	KSS-SNP(A)
7	Brunensis	2	1	1	2	2	1	1	2	2	Dt1	e1-nl	e2	E3-Ha	E4	e7	E9-Haro	E10	KSS-SNP(G)
8	Amarok*	2	1	1	2	2	1	1	2	2	Dt1	e1-nl	e2	E3-Ha	E4	e7	E9-Haro	E10	KSS-SNP(G)
9	Bettina	2	1	1	1	2	1	1	2	1	Dt1	e1-nl	e2	e3-fs	E4	e7	E9-Haro	E10	KSS-SNP(A)
10	RGT Shouna	2	1	1	2	2	1	1	2	1	Dt1	e1-fs	e2	E3-Ha	E4	e7	E9-Haro	E10	KSS-SNP(A)
11	Adsoy	2	1	1	2	2	1	1	2	1	Dt1	e1-nl	e2	E3-Ha	E4	e7	E9-Haro	E10	KSS-SNP(A)
12	Lissabon	2	1	1	1	2	1	1	2	2	Dt1	e1-nl	e2	e3-tr	E4	e7	E9-Haro	E10	KSS-SNP(G)
13	Naya	2	1	1	2	2	1	1	2	2	Dt1	e1-nl	e2	E3-Ha	E4	e7	E9-Haro	E10	KSS-SNP(G)
14	Moravians	2	1	1	1	2	1	1	2	-	Dt1	e1-nl	e2	e3-fs	E4	e7	E9-Haro	E10	-
15	Merlin	2	1	1	2	1	1	1	2	2	Dt1	e1-nl	e2	E3-Ha	e4-SORE1	e7	E9-Haro	E10	KSS-SNP(G)
16	Viola	2	1	1	1	2	1	1	2	1	Dt1-b	e1-nl	e2	e3-tr	E4	e7	E9-Haro	E10	KSS-SNP(A)
17	ES Favor	1	1	1	2	1	1	1	2	1	dt1-tb	e1-nl	e2	E3-Ha	e4-SORE1	e7	E9-Haro	E10	KSS-SNP(A)
19	Aurelina	2	1	1	2	2	1	1	2	2	Dt1	e1-nl	e2	E3-Ha	E4	e7	E9-Haro	E10	KSS-SNP(G)
21	ES Comandor	2	1	1	2	2	1	1	2	1	Dt1	e1-nl	e2	E3-Ha	E4	e7	E9-Haro	E10	KSS-SNP(A)
22	Oressa	2	1	1	2	1	2	1	2	1	Dt1	e1-as	e2	E3-Ha	e4-SORE1	E7	E9-Haro	E10	KSS-SNP(A)
23	Adessa	2	1	1	1	2	1	1	2	1	Dt1	e1-nl	e2	e3-tr	E4	e7	E9-Haro	E10	KSS-SNP(A)
24	Antigua	2	1	1	1	2	1	1	2	1	Dt1-b	e1-nl	e2	e3-tr	E4	e7	E9-Haro	E10	KSS-SNP(A)
25	Polux	2	1	2	2	1	1	1	2	1	Dt1	e1-nl	E2-in	E3-Ha	e4-SORE1	e7	E9-Haro	E10	KSS-SNP(A)
26	Favorit	2	1	1	2	2	1	1	2	1	Dt1	e1-nl	e2	E3-Ha	E4	e7	E9-Haro	E10	KSS-SNP(A)
27	Meridian	2	1	1	2	2	2	1	2	-	Dt1	e1-as, e1-nl	e2	E3-Ha	E4	E7	E9-Haro	E10	-
28	Abelina	2	1	1	2	1	1	1	2	2	Dt1	e1-nl	e2	E3-Ha	e4-SORE1	e7	E9-Haro	E10	KSS-SNP(G)
30	Mavka	2	1	1	1	1	1	1	2	1	Dt1	e1-as	e2	e3-tr	e4-SORE1	e7	E9-Haro	E10	KSS-SNP(A)
31	Sculptor	2	1	1	1	1	1	1	2	2	Dt1	e1-as	e2	e3-tr	e4-SORE1	e7	E9-Haro	E10	KSS-SNP(G)
32	Protina	2	1	1	2	1	1	1	2	1	Dt1-b	e1-nl	e2	E3-Ha	e4-SORE1	e7	E9-Haro	E10	KSS-SNP(A)
33	Paradis	2	1	1	1	2	1	1	2	-	Dt1	e1-nl	e2	e3-tr	E4	e7	E9-Haro	E10	-
34	Petrina	2	1	1	2	2	1	1	2	2	Dt1	e1-nl	e2	E3-Ha	E4	e7	E9-Haya, E9-indel10, E9-SNP#17	E10	KSS-SNP(G)
35	Melanie	2	1	1	2	2	1	1	2	1	Dt1	e1-nl	e2	E3-Ha	E4	e7	E9-Haro	E10	KSS-SNP(A)
36	Sultana	2	1	1	2	1	1	1	2	1	Dt1	e1-nl	e2	E3-Ha	e4-SORE1	e7	E9-Haro	E10	KSS-SNP(A)
37	Maja	2	1	1	1	2	2	1	2	2	Dt1-b	e1-as	e2	e3-fs	E4	E7	E9-Haro	E10	KSS-SNP(G)
39	Erica	2	1	1	2	1	1	1	2	1	Dt1	e1-nl	e2	E3-Ha	e4-SORE1	e7	E9-Haro	E10	KSS-SNP(A)
40	Aligator	2	1	1	2	1	1	1	2	1	Dt1	e1-nl	e2	E3-Ha	e4-SORE1	e7	E9-Haro	E10	KSS-SNP(A)
41	Madlen	1	1	1	1	1	1	1	2	1	dt1-tb	e1-as	e2	e3-ns	e4-SORE1	e7	E9-Haro	E10	KSS-SNP(A)
42	Augusta	1	1	1	1	1	1	1	2	2	dt1-tb	e1-as	e2	e3-ns	e4-SORE1	e7	E9-Haya, E9-indel10, E9-SNP#17	E10	KSS-SNP(G)
43	Gaj	1	1	1	1	1	1	1	2	2	dt1-tb	e1-as	e2	e3-ns	e4-SORE1	e7	E9-Haya, E9-indel10, E9-SNP#17	E10	KSS-SNP(G)
44	Nawiko	1	1	1	1	1	1	1	2	1	dt1-tb	e1-as	e2	e3-ns	e4-SORE1	e7	E9-Haya, E9-indel10, E9-SNP#17	E10	KSS-SNP(A)
45	Popiel	2	1	1	1	1	1	1	2	2	Dt1-b	e1-as	e2	e3-ns	e4-SORE1	e7	E9-Haya, E9-indel10, E9-SNP#17	E10	KSS-SNP(G)
46	Amandine	2	1	1	2	2	1	1	2	1	Dt1	e1-nl	e2	E3-Ha	E4	e7	E9-Haro	E10	KSS-SNP(A)
49	Cordoba	2	1	1	2	2	1	1	2	1	Dt1	e1-nl	e2	E3-Ha	E4	e7	E9-Haro	E10	KSS-SNP(A)
50	ES Mentor	2	1	1	1	2	1	1	2	1	Dt1	e1-nl	e2	e3-tr	E4	e7	E9-Haro	E10	KSS-SNP(A)
51	Funke	2	1	1	2	2	1	1	2	1	Dt1	e1-nl	e2	E3-Ha	E4	e7	E9-Haro	E10	KSS-SNP(A)
52	Fiskeby V	1	1	1	1	1	1	1	2	2	dt1-ab	e1-nl	e2	e3-tr	e4-SORE1	e7	E9-Haya, E9-indel10, E9-SNP#17	E10	KSS-SNP(G)
53	Annushka	2	1	1	1	1	1	1	2	1	Dt1	e1-as	e2	e3-tr	e4-SORE1	e7	E9-Haro	E10	KSS-SNP(A)
54	Toyomusume	1	1	1	2	2	1	2	2	2	dt1-ab	e1-nl	e2	E3-Mi	E4	e7	e9-Toyo	E10	KSS-SNP(G)
55	Jutro	2	1	1	1	1	1	1	2	1	Dt1-b	e1-nl	e2	e3-tr	e4-SORE1	e7	E9-Haro	E10	KSS-SNP(A)
57	Aldana	1	1	1	1	1	1	1	2	1	dt1-tb	e1-nl	e2	e3-ns	e4-SORE1	e7	E9-Haya, E9-indel10, E9-SNP#17	E10	KSS-SNP(A)
58	99/2011	1	1	1	1	1	1	1	2	2	dt1-tb	e1-as	e2	e3-fs	e4-SORE1	e7	E9-Haya, E9-indel10, E9-SNP#17	E10	KSS-SNP(G)
59	97/2011	1	1	1	1	1	1	1	2	2	dt1-tb	e1-as	e2	e3-fs	e4-SORE1	e7	E9-Haya, E9-indel10, E9-SNP#17	E10	KSS-SNP(G)
60	Imnertinskaja	2	2	2	2	2	1	1	2	1	Dt1	E1	E2-in	E3-Ha	E4	e7	E9-Haya, E9-indel10	E10	KSS-SNP(A)
61	Harosoy e1e3e3	2	2	1	1	1	2	1	2	1	Dt1	E1	e2	e3-tr	e4-SORE1	E7	E9-Haro	E10	KSS-SNP(A)
62	No 940	2	1	1	1	2	2	1	2	1	Dt1-b	e1-as	e2	e3-fs	E4	E7	E9-Haro	E10	KSS-SNP(A)
63	Povlodovskaja	2	2	1	1	2	1	1	2	1	Dt1-b	E1	e2	e3-ns	E4	e7	E9-Haro	E10	KSS-SNP(A)
64	Hej Mung no 18	2	1	1	2	2	2	1	2	1	Dt1-b	e1-as	e2	E3-Ha	E4	E7	E9-Haro	E10	KSS-SNP(A)
65	No 150	2	1	1	1	2	2	1	2	1	Dt1-b	e1-as	e2	e3-fs	E4	E7	E9-Haro	E10	KSS-SNP(A)
66	Timiriazevskaja	1	2	1	1	2	1	1	2	2	dt1-ab	E1	e2	e3-tr	E4	e7	E9-Haya	E10	KSS-SNP(G)
67	Pripyat	2	1	1	1	2	1	1	2	1	Dt1	e1-nl	e2	e3-fs	E4	e7	E9-Haro	E10	KSS-SNP(A)
68	Maple arrow	2	1	1	2	1	1	1	2	2	Dt1	e1-nl	e2	E3-Ha	e4-SORE1	e7	E9-Haro	E10	KSS-SNP(G)
69	X879-1-b	2	1	1	1	1	2	1	2	1	Dt1-b	e1-as	e2	e3-fs	e4-SORE1	E7	E9-Haro	E10	KSS-SNP(A)
70	Heihe 3	2	1	1	2	2	1	1	2	1	Dt1-b	e1-nl	e2	E3-Ha	E4	e7	E9-Haro	E10	KSS-SNP(A)
71	Yantarnaya	2	1	1	1	2	1	1	2	2	Dt1-b	e1-nl	e2	e3-tr	E4	e7	E9-Haro	E10	KSS-SNP(G)
72	X1571	2	1	1	1	2	1	1	2	1	Dt1-b	e1-nl	e2	e3-tr	E4	e7	E9-Haro	E10	KSS-SNP(A)
73	Dong Nong 79338	2	2	1	2	2	1	1	2	1	Dt1	E1	e2	E3-Ha	E4	e7	E9-Haro	E10	KSS-SNP(A)
74	K787-5-b	2	1	1	1	1	1	1	2	2	Dt1-b	e1-nl	e2	e3-tr	e4-SORE1	e7	E9-Haya, E9-indel10, E9-SNP#17	E10	KSS-SNP(G)
75	SUEN WU DAH BAI MEE	2	1	1	1	1	2	1	2	1	Dt1-b	e1-as	e2	e3-tr	e4-kes	E7	E9-Haro	E10	KSS-SNP(A)
77	Eearly Kachino	2	2	1	1	1	1	1	2	2	Dt1-b	E1	e2	e3-tr	e4-kam	e7	E9-Haya, E9-indel10	E10	KSS-SNP(G)
78	B220	2	1	2	2	2	2	1	2	1	Dt1	e1-as	E2-in	E3-Ha	E4	E7	E9-Haro	E10	KSS-SNP(A)
79	A1937	2	1	1	2	2	2	1	2	1	Dt1	e1-as	e2	E3-Ha	E4	E7	E9-Haro	E10	KSS-SNP(A)
81	He Feng No 22	2	1	1	2	2	2	1	2	1	Dt1-b	e1-as	e2	E3-Mi	E4	E7	E9-Haro	E10	KSS-SNP(A)
82	Feng Shou No 12	2	1	1	1	2	2	1	2	1	Dt1-b	e1-as	e2	e3-tr	E4	E7	E9-Haro	E10	KSS-SNP(A)
83	Hei Mung No 4	2	1	1	1	2	2	1	2	1	Dt1-b	e1-as	e2	e3-tr	E4	E7	E9-Haro	E10	KSS-SNP(A)
84	X1559b	2	1	1	1	1	1	1	2	1	Dt1-b	e1-as	e2	e3-tr	e4-SORE1	e7	E9-Haro	E10	KSS-SNP(A)
85	Maple Presto hp	2	2	1	1	1	1	1	2	2	Dt1-b	E1	e2	e3-tr	e4-SORE1	e7	E9-Haya, E9-indel10, E9-SNP#17	E10	KSS-SNP(G)
86	AOHIGU	2	2	1	1	2	1	1	2	2	Dt1-b	E1	e2	e3-tr	E4	e7	E9-Haya	E10	KSS-SNP(G)
87	Fengshou 10 (P)	2	2	1	1	2	1	1	2	1	Dt1-b	E1	e2	e3-tr	E4	e7	E9-Haro	E10	KSS-SNP(A)
88	Hakka Zashi	2	2	1	1	2	1	1	2	1	Dt1	E1	e2	e3-tr	E4	e7	E9-Haro	E10	KSS-SNP(A)
89	Heihe 54	2	1	2	2	2	2	1	2	1	Dt1-b	e1-as	E2-in	E3-Ha	E4	E7	E9-Haro	E10	KSS-SNP(A)
90	Amurskaja 42	2	1	1	1	1	2	1	2	1	Dt1-b	e1-as	e2	e3-fs	e4-kes	E7	E9-Haro	E10	KSS-SNP(A)
91	AC Onrei	1	2	1	1	2	1	1	2	1	dt1-ab	E1	e2	e3-tr	E4	e7	E9-Haro	E10	KSS-SNP(A)
92	Zaofeng 1	1	2	1	1	2	1	1	2	1	dt1-ab	E1	e2	e3-tr	E4	e7	E9-Haro	E10	KSS-SNP(A)
93	Zaofeng 2	1	2	1	1	2	1	1	2	1	dt1-ab	E1	e2	e3-tr	E4	e7	E9-Haro	E10	KSS-SNP(A)
94	Jilin 12	2	2	1	2	2	1	1	2	1	Dt1	E1	e2	E3-Ha	E4	e7	E9-Haro	E10	KSS-SNP(A)
95	Jilin 13	2	1	1	2	2	2	1	2	1	Dt1-b	e1-as	e2	E3-Ha	E4	E7	E9-Haro	E10	KSS-SNP(A)
96	Heinong 31	2	2	1	1	2	1	1	2	1	Dt1	E1	e2	e3-tr	E4	e7	E9-Haro	E10	KSS-SNP(A)
97	Ussurijskaja 29	2	1	2	1	2	2	1	2	1	Dt1-b	e1-as	E2-in	e3-tr	E4	E7	E9-Haro	E10	KSS-SNP(A)
98	Ooyachi 2	1	2	1	1	1	1	1	2	2	dt1-ab	E1	e2	e3-tr	e4-SORE1	e7	E9-Haya, E9-indel10, E9-SNP#17	E10	KSS-SNP(G)
99	A-110	2	1	1	2	2	1	1	2	1	Dt1	e1-as	e2	E3-Ha	E4	e7	E9-Haro	E10	KSS-SNP(A)
100	Athow	2	1	2	2	2	2	1	2	1	Dt1	e1-as	E2-in	E3-Ha	E4	E7	E9-Haro	E10	KSS-SNP(A)
101	Canatto	2	1	1	1	2	1	1	1	1	Dt1-b	e1-as	e2	e3-tr, e3-fs	E4	e7	E9-Haro	e10-3UTRSNP	KSS-SNP(A)
102	Corsoy	2	1	2	1	2	2	1	2	1	Dt1	e1-as	E2-in	e3-tr	E4	E7	E9-Haro	E10	KSS-SNP(A)
103	Glacier	2	1	1	1	2	1	1	2	1	Dt1-b	e1-as, e1-nl	e2	e3-tr	E4	e7	E9-Haro	E10	KSS-SNP(A)
104	Harosoy	2	1	2	1	2	2	1	2	1	Dt1	e1-as	E2-in	e3-tr	E4	E7	E9-Haro	E10	KSS-SNP(A)
105	Maple Presto	2	1	1	1	1	1	1	2	1	Dt1-b	e1-nl	e2	e3-tr	e4-SORE1	e7	E9-Haro	E10	KSS-SNP(A)
106	OAC Vision	2	1	1	2	1	1	1	2	1	Dt1	e1-nl	e2	E3-Ha	e4-SORE1	e7	E9-Haro	E10	KSS-SNP(A)
107	Williams 82	2	2	2	1	2	2	1	2	1	Dt1	E1	E2-in	e3-fs	E4	E7	E9-Haro	E10	KSS-SNP(A)
108	L64-4584	2	1	2	2	2	2	1	2	1	Dt1	e1-as	E2-in	E3-Ha	E4	E7	E9-Haro	E10	KSS-SNP(A)
109	OT94-37	1	1	1	1	2	2	1	2	1	dt1-ab	e1-as	e2	e3-tr	E4	E7	E9-Haro	E10	KSS-SNP(A)
110	L 79-0304	2	1	1	2	1	2	1	2	1	Dt1	e1-as	e2	E3-Ha	e4-SORE1	E7	E9-Haro	E10	KSS-SNP(A)
111	Amurskaja 262	2	1	1	1	2	1	1	2	1	Dt1-b	e1-as	e2	e3-fs	E4	e7	E9-Haro	E10	KSS-SNP(A)
112	Salut 216	2	1	2	1	2	2	1	2	1	Dt1-b	e1-as	E2-in	e3-fs	E4	E7	E9-Haro	E10	KSS-SNP(A)
113	Shinsei	1	2	1	1	1	1	1	2	2	dt1-ab	E1	e2	e3-tr	e4-SORE1	e7	E9-Haya, E9-indel10, E9-SNP#17	E10	KSS-SNP(G)
114	Severnaja 4	2	1	1	1	1	2	1	2	1	Dt1-b	e1-as	e2	e3-fs	e4-kes	E7	E9-Haro	E10	KSS-SNP(A)
115	Amurskaja Zeltaja	2	1	2	2	2	2	1	2	1	Dt1-b	e1-as	E2-in	E3-Ha	E4	E7	E9-Haro	E10	KSS-SNP(A)
116	Z-705	2	2	1	1	2	1	1	2	1	Dt1-b	E1	e2	e3-tr	E4	e7	E9-Haro	E10	KSS-SNP(A)
117	Belaja Vu 4107	2	1	1	1	2	1	1	2	1	Dt1-b	e1-as	e2	e3-fs	E4	e7	E9-Haro	E10	KSS-SNP(A)
118	Cujbysevscaja 77	2	1	1	1	2	2	1	2	1	Dt1-b	e1-as	e2	e3-tr	E4	E7	E9-Haro	E10	KSS-SNP(A)
119	Dindone 1	2	1	1	1	1	2	1	2	1	Dt1-b	e1-as	e2	e3-fs	e4-kes	E7	E9-Haro	E10	KSS-SNP(A)
120	Novosibirscaja 2	1	2	1	1	1	2	1	2	1	dt1-ab	E1	e2	e3-tr	e4-SORE1	E7	E9-Haro	E10	KSS-SNP(A)
121	A-100	2	1	1	1	2	2	1	2	1	Dt1-b	e1-as	e2	e3-tr	E4	E7	E9-Haro	E10	KSS-SNP(A)
122	A-934	2	1	1	1	2	2	1	2	1	Dt1-b	e1-as	e2	e3-tr	E4	E7	E9-Haro	E10	KSS-SNP(A)
123	Bravalla	1	1	1	1	1	1	1	2	1	dt1-tb	e1-fs	e2	e3-ns	e4-SORE1	e7	E9-Haro	E10	KSS-SNP(A)
124	Heihe 3	2	1	1	1	2	2	1	2	1	Dt1-b	e1-as	e2	e3-tr	E4	E7	E9-Haro	E10	KSS-SNP(A)
125	Beljuska 636	2	1	1	2	2	1	1	2	1	Dt1	e1-as	e2	E3-Ha	E4	e7	E9-Haro	E10	KSS-SNP(A)
127	BC-10-1-10	2	1	1	1	2	1	1	2	2	Dt1	e1-nl	e2	e3-tr	E4	e7	E9-Haya, E9-indel10, E9-SNP#17	E10	KSS-SNP(G)
128	OT 94-51	2	2	1	1	1	2	1	2	1	Dt1-b	E1	e2	e3-tr	e4-SORE1	E7	E9-Haro	E10	KSS-SNP(A)
129	Seroglazka	2	1	2	1	1	2	1	2	1	Dt1	e1-as	E2-in	e3-fs	e4-SORE1	E7	E9-Haro	E10	KSS-SNP(A)
130	32/2011	1	1	1	1	1	1	1	2	2	dt1-tb	e1-as	e2	e3-ns	e4-SORE1	e7	E9-Haya, E9-indel10, E9-SNP#17	E10	KSS-SNP(G)
131	39/2011	1	1	1	1	1	1	1	2	1	dt1-tb	e1-as	e2	e3-fs	e4-SORE1	e7	E9-Haro	E10	KSS-SNP(A)
132	45/2011	1	1	1	1	1	1	1	2	1	dt1-tb	e1-as	e2	e3-tr	e4-kam	e7	E9-Haro	E10	KSS-SNP(A)
133	49/2011	1	1	1	1	1	1	1	2	2	dt1-tb	e1-as	e2	e3-fs	e4-SORE1	e7	E9-Haya, E9-indel10, E9-SNP#17	E10	KSS-SNP(G)
134	69/2011	2	1	1	1	2	1	1	2	2	Dt1	e1-nl	e2	e3-fs	E4	e7	E9-Haya, E9-indel10, E9-SNP#17	E10	KSS-SNP(G)
135	80/2011	1	1	1	1	2	1	1	2	2	dt1-tb	e1-nl	e2	e3-ns	E4	e7	E9-Haya, E9-indel10, E9-SNP#17	E10	KSS-SNP(G)
136	81/2011	1	1	1	1	1	1	1	2	2	dt1-tb	e1-as	e2	e3-fs	e4-SORE1	e7	E9-Haya, E9-indel10, E9-SNP#17	E10	KSS-SNP(G)
137	82/2011	2	1	1	1	2	1	1	2	1	Dt1-b	e1-nl	e2	e3-ns	E4	e7	E9-Haro	E10	KSS-SNP(A)
138	83/2011	1	1	1	1	1	1	1	2	2	dt1-tb	e1-as	e2	e3-fs	e4-SORE1	e7	E9-Haya, E9-indel10, E9-SNP#17	E10	KSS-SNP(G)
139	84/2011	1	1	1	1	1	1	1	2	2	dt1-tb	e1-as	e2	e3-fs	e4-SORE1	e7	E9-Haya, E9-indel10, E9-SNP#17	E10	KSS-SNP(G)
140	89/2011	2	1	1	1	1	1	1	2	2	Dt1	e1-nl	e2	e3-fs	e4-SORE1	e7	E9-Haro	E10	KSS-SNP(G)
141	93/2011	2	1	1	1	1	1	1	2	1	Dt1-b	e1-as	e2	e3-tr	e4-SORE1	e7	E9-Haya, E9-indel10, E9-SNP#17	E10	KSS-SNP(A)
142	96/2011	1	1	1	1	1	1	1	2	1	dt1-tb	e1-as	e2	e3-fs	e4-SORE1	e7	E9-Haya, E9-indel10, E9-SNP#17	E10	KSS-SNP(A)
143	102/2011	1	1	1	1	1	1	1	2	2	dt1-tb	e1-as	e2	e3-fs	e4-SORE1	e7	E9-Haya, E9-indel10, E9-SNP#17	E10	KSS-SNP(G)
144	Coraline	2	1	1	2	1	1	1	2	2	Dt1	e1-nl	e2	E3-Ha	e4-SORE1	e7	E9-Haro	E10	KSS-SNP(G)
145	Regina	2	1	1	2	1	1	1	1	1	Dt1	e1-nl	e2	E3-Ha	e4-SORE1	e7	E9-Haro	e10-3UTRSNP	KSS-SNP(A)
146	Arcadia	2	1	1	2	2	1	1	2	2	Dt1	e1-nl	e2	E3-Ha	E4	e7	E9-Haro	E10	KSS-SNP(G)
147	Sakamotowase	1	1	1	1	2	1	1	2	2	dt1-ab	e1-fs	e2	e3-tr	E4	e7	E9-Haya	E10	KSS-SNP(G)
149	Obelix	2	1	1	2	2	1	1	2	1	Dt1	e1-nl	e2	E3-Ha	E4	e7	E9-Haro	E10	KSS-SNP(A)
151	MTN2	2	1	1	1	1	1	1	2	2	Dt1	e1-as	e2	e3-tr	e4-SORE1	e7	E9-Haya, E9-SNP#17	E10	KSS-SNP(G)
152	Fiskeby No. 843-15-4	1	2	1	1	2	1	1	2	2	dt1-ab	E1	e2	e3-tr	E4	e7	E9-Haya	E10	KSS-SNP(G)
153	C.-St. 4/58	1	2	1	1	1	1	1	2	2	dt1-tb	E1	e2	e3-ns	e4-SORE1	e7	E9-Haya, E9-SNP#17	E10	KSS-SNP(G)
154	Złotka	2	1	1	1	2	2	1	2	1	Dt1	e1-as	e2	e3-tr	E4	E7	E9-Haro	E10	KSS-SNP(A)
155	Fiskeby 856-3-34	1	1	1	1	1	1	1	2	2	dt1-ab	e1-nl	e2	e3-tr	e4-SORE1	e7	E9-Haya, E9-SNP#17	E10	KSS-SNP(G)
156	Ke 73042	1	2	1	1	2	1	1	2	2	dt1-ab	E1	e2	e3-tr	E4	e7	E9-Haya	E10	KSS-SNP(G)
158	Hidaka	2	2	1	1	2	1	1	2	2	Dt1-b	E1	e2	e3-fs	E4	e7	E9-Haya	E10	KSS-SNP(G)
160	D 80	2	1	1	2	1	1	1	2	1	Dt1	e1-nl	e2	E3-Ha	e4-SORE1	e7	E9-Haro	E10	KSS-SNP(A)
161	Mailand China	2	1	1	2	2	1	1	2	1	Dt1-b	e1-as	e2	E3-Mi	E4	e7	E9-Haro	E10	KSS-SNP(A)
162	A 448	2	1	1	1	2	1	1	2	1	Dt1-b	e1-as	e2	e3-fs	E4	e7	E9-Haro	E10	KSS-SNP(A)
163	Toiku 73	2	1	1	1	2	1	1	2	1	Dt1-b	e1-as	e2	e3-tr	E4	e7	E9-Haro	E10	KSS-SNP(A)
165	PGR 3890	2	1	1	1	2	2	1	2	1	Dt1-b	e1-as	e2	e3-fs	E4	E7	E9-Haro, E9-indel10	E10	KSS-SNP(A)
166	Maple Arrow	2	1	1	1	2	1	1	2	1	Dt1-b	e1-nl	e2	e3-tr	E4	e7	E9-Haro	E10	KSS-SNP(A)
167	A 2480	2	1	1	2	2	1	1	2	1	Dt1	e1-as	e2	E3-Ha	E4	e7	E9-Haro	E10	KSS-SNP(A)
168	C 20950	2	1	1	1	2	1	1	2	1	Dt1-b	e1-nl	e2	e3-tr	E4	e7	E9-Haro	E10	KSS-SNP(A)
169	Bzillmeyer	2	1	1	2	2	2	1	2	1	Dt1	e1-as	e2	E3-Ha	E4	E7	E9-Haro	E10	KSS-SNP(A)
170	No 634	2	1	1	1	2	2	1	2	1	Dt1-b	e1-as	e2	e3-fs	E4	E7	E9-Haro	E10	KSS-SNP(A)
171	90B43	2	1	1	1	2	1	1	2	1	Dt1	e1-as	e2	e3-tr	E4	e7	E9-Haro	E10	KSS-SNP(A)
172	Medium Green	2	1	1	1	2	2	1	2	1	Dt1-b	e1-as	e2	e3-tr	E4	E7	E9-Haro	E10	KSS-SNP(A)
173	Povodovskaja	2	2	1	1	2	1	1	2	1	Dt1-b	E1	e2	e3-ns	E4	e7	E9-Haro	E10	KSS-SNP(A)
174	Ns 200	2	1	1	1	2	2	1	2	1	Dt1	e1-as	e2	e3-fs	E4	E7	E9-Haro	E10	KSS-SNP(A)
175	PGR 4172	2	1	1	1	2	2	1	2	1	Dt1-b	e1-as	e2	e3-fs	E4	E7	E9-Haro	E10	KSS-SNP(A)
176	Heihe no 5	2	1	1	1	2	2	1	2	1	Dt1	e1-as	e2	e3-tr	E4	E7	E9-Haro	E10	KSS-SNP(A)
177	Vajva	1	2	1	1	1	1	1	2	2	dt1-ab	E1	e2	e3-tr	e4-kes	e7	E9-Haya	E10	KSS-SNP(G)
178	Zeja 2	1	1	1	1	1	1	1	2	2	dt1-ab	e1-as	e2	e3-tr	e4-kes	e7	E9-Haya	E10	KSS-SNP(G)
179	Belckaja 25	2	2	1	1	2	1	1	2	1	Dt1-b	E1	e2	e3-ns	E4	e7	E9-Haro	E10	KSS-SNP(A)
180	Novosibliscaja 2	2	1	1	1	1	2	1	2	1	Dt1-b	e1-as	e2	e3-tr	e4-kes	E7	E9-Haro	E10	KSS-SNP(A)
182	A - 934	2	1	1	1	2	2	1	2	1	Dt1-b	e1-as	e2	e3-tr	E4	E7	E9-Haro	E10	KSS-SNP(A)
183	Mingo B	2	1	1	1	2	2	1	2	1	Dt1-b	e1-as	e2	e3-tr	E4	E7	E9-Haro	E10	KSS-SNP(A)
184	R - 10	2	1	1	1	1	1	1	2	2	Dt1	e1-as	e2	e3-tr	e4-SORE1	e7	E9-Haya	E10	KSS-SNP(G)
185	X 842 3 B	2	1	1	1	1	1	1	2	1	Dt1	e1-nl	e2	e3-tr	e4-SORE1	e7	E9-Haro	E10	KSS-SNP(A)
186	90B43	2	1	1	1	2	1	1	2	1	Dt1	e1-as	e2	e3-tr	E4	e7	E9-Haro	E10	KSS-SNP(A)
187	Rouest 117	2	1	1	1	2	2	1	2	1	Dt1-b	e1-as	e2	e3-tr	E4	E7	E9-Haro	E10	KSS-SNP(A)
188	X 831 B 4 B	2	1	1	1	2	2	1	2	1	Dt1-b	e1-as	e2	e3-ns	E4	E7	E9-Haro	E10	KSS-SNP(A)
189	Boryana	2	1	1	1	1	1	1	2	1	Dt1-b	e1-as	e2	e3-tr	e4-SORE1	e7	E9-Haro	E10	KSS-SNP(A)
190	X 1564B	2	1	1	1	1	1	1	2	1	Dt1	e1-as	e2	e3-tr	e4-SORE1	e7	E9-Haro	E10	KSS-SNP(A)
191	X 1553	2	1	1	1	1	1	1	2	1	Dt1-b	e1-as	e2	e3-tr	e4-SORE1	e7	E9-Haro	E10	KSS-SNP(A)
215	Heihe 5	2	1	1	1	2	2	1	2	2	Dt1-b	e1-as	e2	e3-tr	E4	E7	E9-Haro	E10	KSS-SNP(G)
216	Kichirin 5	2	1	1	1	1	2	1	2	1	Dt1-b	e1-nl	e2	e3-tr	e4-SORE1	E7	E9-Haro	E10	KSS-SNP(A)
217	Kirin 15	2	1	1	1	2	2	1	2	1	Dt1-b	e1-as	e2	e3-tr	E4	E7	E9-Haro	E10	KSS-SNP(A)
218	A 386	2	1	1	1	2	1	1	2	1	Dt1-b	e1-as	e2	e3-fs	E4	e7	E9-Haro	E10	KSS-SNP(A)
219	Koganejiro 60	1	1	1	1	2	1	1	2	2	dt1-ab	e1-fs	e2	e3-tr	E4	e7	E9-Haya	E10	KSS-SNP(G)
220	Tokei 135	2	1	1	1	2	1	1	2	1	Dt1-b	e1-as	e2	e3-tr	E4	e7	E9-Haro	E10	KSS-SNP(A)
221	Comet Pagoda	2	1	1	1	2	2	1	2	1	Dt1-b	e1-as	e2	e3-tr	E4	E7	E9-Haro	E10	KSS-SNP(A)
222	Norchief	1	2	1	1	2	1	1	2	2	dt1-ab	E1	e2	e3-tr	E4	e7	E9-Haya	E10	KSS-SNP(G)
223	Chuppewa 64	2	1	1	1	2	2	1	2	1	Dt1	e1-as	e2	e3-tr	E4	E7	E9-Haro	E10	KSS-SNP(A)
224	Amurska 41	2	1	1	2	2	2	1	2	1	Dt1	e1-as	e2	E3-Ha	E4	E7	E9-Haro	E10	KSS-SNP(A)
225	Rounest	2	1	1	1	1	2	1	2	1	Dt1-b	e1-as	e2	e3-tr	e4-kes	E7	E9-Haro	E10	KSS-SNP(A)
230	PGR 2962	1	2	1	1	2	1	1	2	2	dt1-ab	E1	e2	e3-tr	E4	e7	E9-Haya	E10	KSS-SNP(G)
231	No 828	2	1	1	1	2	2	1	2	1	Dt1-b	e1-as	e2	e3-fs	E4	E7	E9-Haro	E10	KSS-SNP(A)
232	Kievskaja 48	1	2	1	1	1	1	1	2	1	dt1-tb	E1	e2	e3-ns	e4-SORE1	e7	E9-Haro	E10	KSS-SNP(A)
233	Terezikskaja 24	2	1	1	1	2	2	1	2	1	Dt1-b	e1-as	e2	e3-fs	E4	E7	E9-Haro	E10	KSS-SNP(A)
234	Habarovskaja 53	1	2	1	1	1	1	1	2	1	dt1-tb	E1	e2	e3-tr	e4-SORE1	e7	E9-Haro	E10	KSS-SNP(A)
235	X 755 4 B	1	1	1	1	2	1	1	2	1	dt1-ab	e1-nl	e2	e3-fs	E4	e7	E9-Haro	E10	KSS-SNP(A)
236	X 1566 B	2	1	1	1	1	1	1	2	1	Dt1	e1-as	e2	e3-tr	e4-SORE1	e7	E9-Haro	E10	KSS-SNP(A)
237	X 1588	1	1	1	1	1	1	1	2	1	dt1-ab	e1-as	e2	e3-tr	e4-SORE1	e7	E9-Haro	E10	KSS-SNP(A)
238	X 1590	2	1	1	1	1	1	1	2	1	Dt1-b	e1-nl	e2	e3-tr	e4-SORE1	e7	E9-Haro	E10	KSS-SNP(A)
239	Dono 36	2	1	1	1	2	1	1	2	1	Dt1-b	e1-nl	e2	e3-tr	E4	e7	E9-Haro	E10	KSS-SNP(A)
240	Dalnovoztochnaya 22	2	1	1	1	2	2	1	2	1	Dt1-b	e1-as	e2	e3-fs	E4	E7	E9-Haro	E10	KSS-SNP(A)
241	Vzlyot	2	1	1	1	2	2	1	2	1	Dt1-b	e1-as	e2	e3-fs	E4	E7	E9-Haro	E10	KSS-SNP(A)
242	Adams	1	1	1	1	1	1	1	2	2	dt1-tb	e1-as	e2	e3-ns	e4-SORE1	e7	E9-Haya, E9-indel10, E9-SNP#17	E10	KSS-SNP(G)
244	Karafuto 1	1	1	1	1	1	1	1	2	2	dt1-tb	e1-nl	e2	e3-tr	e4-SORE1	e7	E9-Haya, E9-indel10, E9-SNP#17	E10	KSS-SNP(G)
245	Kokusou	2	1	1	2	2	2	1	2	1	Dt1	e1-as	e2	E3-Ha	E4	E7	E9-Haro	E10	KSS-SNP(A)
246	Houten hakubi	2	1	2	2	2	2	1	2	1	Dt1	e1-as	E2-in	E3-Mo	E4	E7	E9-Haro	E10	KSS-SNP(A)
248	Warszawska	1	2	1	1	1	1	1	2	2	dt1-tb	E1	e2	e3-ns	e4-SORE1	e7	E9-Haya, E9-indel10, E9-SNP#17	E10	KSS-SNP(G)
249	Złotka	1	2	1	1	1	1	1	2	2	dt1-tb	E1	e2	e3-ns	e4-SORE1	e7	E9-Haya, E9-indel10, E9-SNP#17	E10	KSS-SNP(G)

## Sheet: TableS4
Molecular selection of soybean towards adaptation to Central European agroclimatic conditions
Sandra Rychel-Bielska, Michał Książkiewicz, Danuta Kurasiak-Popowska, Agnieszka Tomkowiak, Wojciech Bielski, Dorota Weigt, Janetta Niemann, Anna Surma, Bartosz Kozak, Jerzy Nawracała
Journal of Applied Genetics
Supplementary Table S4. Results of soybean diversity panel phenotyping for phenology, morphology and yield-related traits in 2018, 2019 and 2020 growing seasons.
No.	Accession name	Year	Number of days to flowering	Number of days to maturity	Plant height (cm)	First pod height (cm)	Number of lateral shoots	Number of pods per plant	Number of seeds per plant	Number of seeds per pod	Seed yield per plant (g)	Thousand grain weight (g)
1	SALNSER	2018	47	137	64.6	8	3	64.2	105	1.6	24.5	233.7
1	SALNSER	2019	53	145	62.1	7.3	2	44.2	82.7	1.9	19.7	235.1
1	SALNSER	2020	69	147	54.2	7.8	2.8	58.2	114.2	1.9	28.9	256
2	SILESIA	2018	52	142	60.6	8.8	2.4	39.8	68.4	1.7	17.2	250.9
2	SILESIA	2019	53	145	72.1	9.6	3.3	39.4	81.8	2.1	19.93	243.8
2	SILESIA	2020	65	152	59.4	5.6	2.6	56	116	2.1	33	286.8
3	KOFU	2018	52	142	66.4	10.6	3.2	63.2	108	1.7	21.2	196.7
3	KOFU	2019	53	155	71.7	7.9	4.25	58.9	118.1	1.9	27.36	227.3
3	KOFU	2020	69	166	58.6	7.6	6.2	141.4	268.6	1.9	60.8	228.2
4	SIRELIA	2018	47	131	71.2	8.6	1.8	34.8	67.8	1.9	10.9	161.1
4	SIRELIA	2019	53	138	72.5	8.4	3.2	58.6	114.2	2	24.35	213.1
4	SIRELIA	2020	65	152	71.6	9.6	2.4	55.4	118.6	2.1	26.3	222.1
5	Korus	2018	47	149	38.5	5.3	1.8	23.6	42.8	1.8	10	234.2
5	Korus	2019	50	151	65	6.9	2.8	56.2	107.2	1.9	24.04	225
5	Korus	2020	65	159	58.4	9.2	1.3	35.2	73.4	2.1	16.2	220.5
6	BOHEMIAS	2018	52	142	58.8	8.2	2.6	44.2	69.8	1.6	16.3	233
6	BOHEMIAS	2019	50	138	54.8	6.7	3.15	55.6	109.4	2	23.82	216.7
6	BOHEMIAS	2020	65	153	55.4	6.4	2.8	42.8	94.2	2.3	25.4	267.7
7	Brunensis	2018	52	149	69.8	9.4	2.6	30	48.8	1.6	10.9	223
7	Brunensis	2019	53	159	70	6.1	3.2	73.2	137.2	1.9	32.61	236.6
7	Brunensis	2020	69	153	59.2	6	3.6	82.8	181.8	2.2	38.6	210.8
8	Amarok*	2018	47	137	77.8	7.6	1.4	62.8	105.4	1.7	20.6	195.8
8	Amarok*	2019	50	138	69.2	5.7	2.15	51.9	96.4	1.9	19.57	203.2
8	Amarok*	2020	65	152	57.6	6.8	3	57.8	131.4	2.3	25	187.1
9	Bettina	2018	47	149	65.6	10.2	3.4	56.2	88.2	1.6	20.3	230.6
9	Bettina	2019	57	159	68.7	8.6	4	58.7	107.6	1.8	23.32	215.6
9	Bettina	2020	72	159	54.8	6.4	5	103	231.4	2.2	49.1	214
10	RGT Shouna	2018	47	137	74.2	8.4	1.4	42.4	69.8	1.6	12.8	183.1
10	RGT Shouna	2019	53	151	66.8	9.4	2.7	40.1	75.5	1.9	15.26	203.3
10	RGT Shouna	2020	65	152	75	7.6	4.2	68.4	152.6	2.2	29.7	193.6
11	Adsoy	2018	47	149	65	7.4	4.4	88.4	135	1.5	32.2	238.5
11	Adsoy	2019	57	138	71.5	5.8	4.3	82.7	140.6	1.7	34.53	245.7
11	Adsoy	2020	69	146	67.8	7.6	2	54.2	112.6	2.1	23.7	210.8
12	Lissabon	2018	52	149	64.8	8.2	3.2	90.4	147.6	1.6	28.2	190.9
12	Lissabon	2019	53	155	59.4	6.4	3.9	67.5	129.3	1.9	30.41	235.4
12	Lissabon	2020	65	159	53.6	7.2	3.6	70	164.2	2.3	33.9	204
13	Naya	2018	47	158	63.8	7	3.2	36.4	61	1.7	15.9	261.3
13	Naya	2019	57	159	63.7	6.8	2.15	57.9	111.5	1.9	29.19	269
13	Naya	2020	65	180	56.4	9	2.2	47.2	95	2	27.3	291.6
14	Moravians	2018	47	149	63.2	6.4	4.6	50.2	70.4	1.4	17.6	250
14	Moravians	2019	50	145	61.3	9.2	3.3	40.6	85	2.1	20.11	235.9
14	Moravians	2020	65	152	56.2	7.4	4.2	62.2	124.2	2	34.1	267.9
15	Merlin	2018	47	137	58	8.6	2.2	74.8	128.6	1.7	24.4	189.7
15	Merlin	2019	53	138	64.7	6	3.6	78.3	176.3	2.2	32.88	181.8
15	Merlin	2020	65	150	52	6.2	3	78.4	160.4	2	34.1	211.2
16	Viola	2018	47	149	54	9.4	4.2	53.2	82.8	1.6	17.5	210.9
16	Viola	2019	53	138	64	7.2	3.1	55.5	98.7	1.8	18.74	190.4
16	Viola	2020	65	150	50.8	6.4	3.4	60.2	132.6	2.2	25.5	191.3
17	ES Favor	2018	47	149	49.2	9.2	1.6	25.6	38.4	1.5	10.2	264.6
17	ES Favor	2019	53	139	60.6	8.2	2.9	66.6	131.2	2	28.88	219.8
17	ES Favor	2020	65	152	51	6.4	2.6	75.4	159	2.1	40.5	254.8
19	Aurelina	2018	47	164	57.4	7.8	1.6	41	72.4	1.8	15.9	219.6
19	Aurelina	2019	53	155	68.4	8.4	2.4	58.8	121.9	2.1	28.71	235.1
19	Aurelina	2020	69	159	51	8	3.6	79.4	175.6	2.2	41	234
21	ES Comandor	2018	47	137	67.2	10.2	0.2	30.6	54.8	1.8	12.9	236.1
21	ES Comandor	2019	57	139	61.3	8.8	2.2	60	127.4	2.1	27.1	212.3
21	ES Comandor	2020	65	152	55.6	8.2	1.4	51.2	98.4	1.9	26.2	258.2
22	Oressa	2018	47	131	74.8	12.2	0.2	25.2	48	1.9	8	165.8
22	Oressa	2019	57	128	65.1	5.8	1.9	47.5	102.7	2.2	17.3	167.9
22	Oressa	2020	69	146	59.6	9.2	1.7	23.6	51.2	2.2	9.8	191.2
23	Adessa	2018	47	131	65.2	7.4	2.8	77	155	2	27.8	179.6
23	Adessa	2019	53	138	58.7	6.2	2.5	47.5	95	2	20.2	212.6
23	Adessa	2020	65	146	52.4	6.6	2.8	52.4	116.8	2.2	25.5	214.7
24	Antigua	2018	47	142	53	8	1.6	39.4	66	1.7	14.7	222.1
24	Antigua	2019	50	139	66.8	7.5	1.9	45.5	89.6	2	20.23	226.9
24	Antigua	2020	65	146	47.2	8.4	1	35	67.6	1.9	13.4	199.6
25	Polux	2018	52	142	69.6	10.4	1.2	50.6	91.4	1.8	16.9	184.5
25	Polux	2019	53	151	73.3	10.2	2	50.3	108.6	2.2	21.38	193.6
25	Polux	2020	69	159	45.4	9.4	1.3	42	96.8	2.3	18.8	192.8
26	Favorit	2018	47	149	72	10	2.8	55.8	86.6	1.6	20.5	237
26	Favorit	2019	57	155	73.5	10.3	2.5	49.5	103.5	2.1	21.64	207.6
26	Favorit	2020	69	139	50.6	7.2	2.6	64.8	132.8	2.1	34.9	254.9
27	Meridian	2018	52	142	87.8	11.8	0	39.2	72.2	1.8	13.7	190
27	Meridian	2019	57	155	74.2	11.3	1.8	48.1	99	2.1	18.57	187.2
27	Meridian	2020	72	139	57.2	7.8	4.8	74.8	161	2.1	31.6	194.1
28	Abelina	2018	47	142	68.2	9	1.2	40.2	67.6	1.7	14.8	218.3
28	Abelina	2019	53	145	72.9	8.8	2.4	54.8	110.1	2	21.17	192.4
28	Abelina	2020	69	150	58	14.2	3.6	60.4	125.2	2.1	32.5	257.7
30	Mavka	2018	52	142	80.2	11.8	0.6	42	74.2	1.8	17.1	229.9
30	Mavka	2019	57	145	67	8.4	4.8	74	132.6	1.8	30.47	232.9
30	Mavka	2020	69	150	50.2	5.4	3.2	58.8	123.6	2.1	28.5	228.4
31	Sculptor	2018	52	149	87.2	10.6	1.6	39	62	1.6	14.6	235.5
31	Sculptor	2019	53	138	69.5	6.3	5.5	104.9	207.1	2	53.79	260.3
31	Sculptor	2020	69	146	60.8	8.2	3.4	62.6	125	2	30	245.3
32	Protina	2018	47	149	70	10.6	3.2	35.8	80	2.2	14.4	180.5
32	Protina	2019	53	169	65.4	7.7	2.4	36.9	64.9	1.8	12.89	197.3
32	Protina	2020	65	151	64.4	6.6	4	82.6	166.8	2	33.1	200.9
33	Paradis	2018	47	149	48.2	9.4	2	17.8	32.8	1.8	7.8	237.2
33	Paradis	2019	53	139	38.5	5.9	2.7	39.1	73.9	1.9	19.4	262
33	Paradis	2020	65	146	37.8	6.4	2.4	29.6	56.8	1.9	17	305
34	Petrina	2018	47	158	76	9.4	3.4	83.8	139.2	1.7	28.3	203.4
34	Petrina	2019	53	169	63.8	9.4	2.8	60.3	117.3	2	26.8	227.9
34	Petrina	2020	69	159	65.6	6.8	4.2	92.4	206.6	2.2	42.4	198.6
35	Melanie	2018	47	137	57.8	7.6	0.2	28.4	51.6	1.8	10.7	207
35	Melanie	2019	57	151	61.4	9.6	1.9	44.1	92.7	2.1	21.95	238.3
35	Melanie	2020	69	149	49.8	7.2	2.8	50.4	117.6	2.3	26.3	220
36	Sultana	2018	47	137	66	10.4	1.8	55	79.4	1.4	14.7	185.1
36	Sultana	2019	53	145	53.7	6.1	3.2	52.2	99.8	1.9	21.39	213
36	Sultana	2020	69	151	53.4	6.4	2.2	64.8	119.2	1.9	34.2	282.5
37	Maja	2018	47	161	66.4	12.6	1.2	34	56	1.6	13	232.9
37	Maja	2019	53	151	62.1	7.9	2.4	61.9	107.6	1.7	22.68	209.9
37	Maja	2020	65	159	62.8	7.4	1.8	52	104.6	2	23.7	231.6
39	Erica	2018	47	131	62.6	9	2	54	90.8	1.7	19.5	215.2
39	Erica	2019	53	138	57.1	7.3	3.5	98.4	171.1	1.7	40.1	233.9
39	Erica	2020	62	146	41.8	5.8	3.4	49.2	98.6	2.1	21	207.3
40	Aligator	2018	47	142	64	8.6	1.8	39.4	72	1.8	16.3	226.4
40	Aligator	2019	50	138	54.7	5.6	3.6	60.5	122.5	2	28.11	229.8
40	Aligator	2020	65	146	54.4	8	3.2	55.4	111.4	2	25.7	228.6
41	Madlen	2018	54	142	63.2	8.8	2	63	104.8	1.7	19.5	185.7
41	Madlen	2019	60	138	62	9.6	2.4	62.3	115	1.8	20.7	180.3
41	Madlen	2020	75	146	49.4	7.6	3.2	54.2	104.4	2	20.4	192.5
42	Augusta	2018	47	131	57.8	12.2	1	20.8	39.4	1.9	6.8	172.1
42	Augusta	2019	57	128	50.6	5.6	4.6	92	189	2.1	34.54	182.7
42	Augusta	2020	72	146	51.8	10.4	3	40.6	85.8	2.1	12.4	140.9
43	Gaj	2018	47	131	65.6	12.6	0.6	22.6	37.2	1.6	6.1	164.5
43	Gaj	2019	57	138	59.4	7.7	3.1	44.5	108.3	2.4	16.68	153.8
43	Gaj	2020	72	149	68.4	9.6	2.2	51	112.2	2.2	18.1	166.5
44	Nawiko	2018	47	131	58.8	10.8	0.4	25	48.6	1.9	7.5	153.9
44	Nawiko	2019	57	124	62.1	7.4	3.8	88	175.1	2	28.21	162.1
44	Nawiko	2020	69	146	65.2	11.4	3.2	63.4	147.4	2.3	21.3	140.7
45	Popiel	2018	52	131	62	11	0.2	22.8	41.6	1.8	6.7	162
45	Popiel	2019	57	124	57.9	8.5	2.1	41.8	87.3	2.1	11.9	136.4
45	Popiel	2020	75	146	49.6	8.2	3.4	53.4	102.4	1.9	15.8	153.5
46	Amandine	2018	47	142	57.4	10.8	1.2	23.2	40.4	1.7	8.1	200
46	Amandine	2019	50	151	68.1	8.7	1.9	49.1	87	1.8	18.12	208.3
46	Amandine	2020	69	159	54.6	6.8	3.2	70.2	156.8	2.3	31.4	202.3
49	Cordoba	2018	47	158	65.8	10.4	0.2	17.8	33	1.9	7	213.3
49	Cordoba	2019	53	159	68.9	7.2	2.8	52	113	2.2	26.36	225.3
49	Cordoba	2020	72	159	51.8	5.8	4	70	161	2.3	34	212.6
50	ES Mentor	2018	47	142	61.4	10.4	1.4	31.6	56.4	1.8	11.1	197.2
50	ES Mentor	2019	50	145	72.5	7.9	2.3	47.9	102.3	2.1	22.56	219.1
50	ES Mentor	2020	69	153	55.8	6	3.8	82.6	170.6	2.1	37.7	223.8
51	Funke	2018	47	149	66.8	9.8	0.2	25.6	43	1.7	12.5	291.2
51	Funke	2019	57	155	63.8	7.5	2.3	46.5	105.1	2.3	22.66	217.2
51	Funke	2020	65	155	58.8	5.2	1	43.2	97.4	2.3	25	252.6
52	Fiskeby V	2018	52	118	41.2	9.4	2.8	17.4	35	2	8.2	233.7
52	Fiskeby V	2019	50	124	23.1	5.2	2.2	22.9	43.2	1.9	11.71	271.1
52	Fiskeby V	2020	65	138	45.4	5.2	1.6	25	51.6	2.1	11.1	221.4
53	Annushka	2018	52	149	54	9.2	2.8	47.6	77.4	1.6	13.5	173.9
53	Annushka	2019	50	139	69.7	6.6	3.1	76.7	160.3	2.1	30.38	186.6
53	Annushka	2020	65	146	47.6	8.4	2.4	29.4	64.6	2.2	12.3	195.1
54	Toyomusume	2018	59	164	40.2	5.4	3.4	38.2	63.8	1.7	10.6	166.8
54	Toyomusume	2019	64	169	50	9.9	3.6	36.4	65	1.8	20.69	302.5
54	Toyomusume	2020	75	173	32	8.4	4	40	77.8	1.9	31	405
55	Jutro	2018	59	131	40.8	6.8	3	48	82.2	1.7	16.8	204.1
55	Jutro	2019	53	124	60.2	6.5	3.9	63.5	111.7	1.8	23.66	212.9
55	Jutro	2020	69	146	50.6	7	3.2	36.6	70	1.9	15.8	225
57	Aldana	2018	47	131	43	7	1.8	33.8	59.4	1.8	13.1	220.9
57	Aldana	2019	50	128	48.3	4.8	4.4	88.4	187.7	2.1	37.65	200.6
57	Aldana	2020	69	146	40	5	4.4	61	120.4	2	25.3	208.8
58	99/2011	2018	52	122	49.6	8.6	1.8	28.4	51.6	1.8	8.8	170.9
58	99/2011	2019	57	128	60.6	8.3	4.3	63.1	119.3	1.9	22.38	187.7
58	99/2011	2020	72	146	53.4	7	2.8	55.2	106.6	1.9	20	190.4
59	97/2011	2018	47	122	55.8	9.4	1	27.2	49.8	1.8	9.1	183.1
59	97/2011	2019	57	128	58.2	5.6	4.2	78.3	152.4	1.9	30.09	197.4
59	97/2011	2020	72	146	42.2	9.4	2.8	38.2	74	1.9	15.6	210.8
60	Imnertinskaja	2018	91	193	71.6	20.2	3.8	42.4	86.8	2	14.1	162.2
60	Imnertinskaja	2019	109	188	90.2	22.7	3.3	54.4	123.6	2.2	19.91	164
60	Imnertinskaja	2020	117	217	97.4	20	3.8	61.2	109.4	1.8	20.4	180.5
61	Harosoy e1e3e3	2018	54	164	126.6	18	2.4	50.4	82.2	1.6	15.9	193.2
61	Harosoy e1e3e3	2019	93	176	87.1	14.8	2.4	49.6	91.4	1.8	20.48	223.7
61	Harosoy e1e3e3	2020	96	201	97	19.8	3.8	58.8	110.4	1.8	22.9	213.9
62	No 940	2018	52	142	107.6	8.4	3.6	66.2	133.2	2	24.9	186.6
62	No 940	2019	57	151	84.1	11.3	3.3	59.3	107.8	1.8	22.22	202.7
62	No 940	2020	72	155	80.8	8	3.6	57.4	101.2	1.8	23.7	235
63	Povlodovskaja	2018	52	164	124	13.8	4	98.6	174.2	1.8	33.3	191.4
63	Povlodovskaja	2019	64	159	91.3	19.8	4.1	67.8	126.5	1.8	24.94	197.8
63	Povlodovskaja	2020	75	180	83.4	20.2	3.2	66	135.4	2.1	27.5	206.2
64	Hej Mung no 18	2018	52	167	99	20.6	0.8	27.2	45.2	1.7	8.4	185
64	Hej Mung no 18	2019	57	172	93.4	22	2.3	44.5	85.1	1.9	17.32	205
64	Hej Mung no 18	2020	75	180	95.2	20.2	3.2	68.2	130	1.9	30.5	236.4
65	No 150	2018	52	142	106.2	8.6	2.4	91.2	160.6	1.8	28.9	179.8
65	No 150	2019	60	155	85.8	14.1	3.5	56.9	104.7	1.8	21.75	207.6
65	No 150	2020	84	155	83.8	7.6	4	63.6	123	1.9	26.4	216.5
66	Timiriazevskaja	2018	59	149	48	9	3.6	12.2	18.8	1.5	4.4	234
66	Timiriazevskaja	2019	64	151	46.4	10.9	2.2	23.1	37.4	1.7	7.76	206.8
66	Timiriazevskaja	2020	80	146	35.8	6	3.8	35.4	72.6	2	17.2	240.5
67	Pripyat	2018	52	192	63.8	7.2	2.2	78.6	143	1.8	30.2	211
67	Pripyat	2019	53	159	59.1	5.7	3	65.2	143.7	2.2	30.24	205
67	Pripyat	2020	69	150	59.8	7	2.8	54.4	113.2	2.1	24.9	219.7
68	Maple arrow	2018	52	137	62.6	7.8	2	61.2	94.6	1.5	19.4	205.1
68	Maple arrow	2019	57	159	70.7	6.6	3.1	54.3	109.4	2	23.75	216.7
68	Maple arrow	2020	69	150	59.8	7	2.8	54.4	113.2	2.1	24.9	219.7
69	X879-1-b	2018	52	142	43.6	10.4	2	26.4	48.4	1.8	9.5	197.1
69	X879-1-b	2019	53	124	42	5.2	3.1	57.9	125.3	2.1	22.03	172.4
69	X879-1-b	2020	65	146	40.4	8.6	2.4	25.2	50.2	2	11	219.3
70	Heihe 3	2018	47	167	76.6	8.6	2	41.6	68.4	1.6	18.7	272.8
70	Heihe 3	2019	60	176	65.3	10.5	1.3	27	42.5	1.6	12.29	290.8
70	Heihe 3	2020	72	166	60.4	10	4.6	66.4	161.2	2.3	40.7	256.9
71	Yantarnaya	2018	47	149	75.2	8.2	4	117.4	235.2	2	42.9	182.6
71	Yantarnaya	2019	60	155	74.2	12.1	5	60.1	112.4	1.9	22.16	197.2
71	Yantarnaya	2020	84	166	89.6	15.2	7	90	227.2	2.5	48.8	213.7
72	X1571	2018	47	161	69.6	7.4	2.8	71.6	106.6	1.5	27	253.5
72	X1571	2019	50	151	61.8	7.2	2.1	49.9	83	1.7	19.8	236.5
72	X1571	2020	69	166	42	5	2.2	47.8	120.8	2.5	30.8	256.7
73	Dong Nong 79338	2018	62	167	87.2	20.8	2	53	108.2	2	20	184.8
73	Dong Nong 79338	2019	85	176	84	19.1	1.3	37.1	69.4	1.9	14.12	202.1
73	Dong Nong 79338	2020	89	191	92.2	14.8	2.4	71.6	148.4	2.1	31.1	208.2
74	K787-5-b	2018	47	167	44.4	7.8	2.4	35.2	60.6	1.7	11.3	186.8
74	K787-5-b	2019	50	128	47.2	5.9	3.4	53.4	95.5	1.8	17.42	186
74	K787-5-b	2020	62	146	43.4	4.6	3.2	45	79	1.8	16.4	214.2
75	SUEN WU DAH BAI MEE	2018	52	167	68.2	8.8	1.8	42.4	71.8	1.7	17.9	249.6
75	SUEN WU DAH BAI MEE	2019	64	159	63.9	9.9	3.9	58.6	95.1	1.6	23.43	246
75	SUEN WU DAH BAI MEE	2020	80	166	64.6	12	5.6	84.2	163	2	37.8	232.3
77	Eearly Kachino	2018	62	167	54	9.4	2.6	20	27	1.4	11.3	419.3
77	Eearly Kachino	2019	67	172	51.3	11.4	4.1	44.6	77.4	1.7	25.39	328.1
77	Eearly Kachino	2020	84	208	68.8	11.7	4.4	78.4	128.6	1.6	48.9	375.1
78	B220	2018	52	167	92.2	22	3.2	37.6	78.2	2.1	16.1	205.6
78	B220	2019	82	176	75.6	20.3	2.7	42.5	84.5	2	13.61	161.6
78	B220	2020	127	208	86	19.8	3.4	49	107.8	2.2	18.6	176.1
79	A1937	2018	62	167	100.8	20.4	1	34	70.4	2.1	12.4	175.9
79	A1937	2019	85	172	87.6	21.1	1.8	47.4	92.8	2	17.18	184.4
79	A1937	2020	89	187	94.8	16.2	2.4	53.4	114.2	2.1	24.5	215.5
81	He Feng No 22	2018	52	158	88	8.8	0.4	38.4	73.2	1.9	14.3	195.9
81	He Feng No 22	2019	85	172	81	14	2.1	46.5	107.6	2.3	20.35	192.9
81	He Feng No 22	2020	75	191	85.6	14.8	1.4	50.2	98.4	2	23.9	241.8
82	Feng Shou No 12	2018	52	167	84	17.2	0.4	15.8	26.8	1.7	4.6	171.6
82	Feng Shou No 12	2019	65	176	87.2	16.8	1.5	54.8	105.6	1.9	19.2	185.7
82	Feng Shou No 12	2020	84	194	85.6	18	1.8	56.6	115	2.1	24.6	216.6
83	Hei Mung No 4	2018	52	158	69.2	13.4	2	41.8	77.8	1.9	16.2	208.5
83	Hei Mung No 4	2019	63	159	72	19.4	1.7	42.7	86.1	2	16.18	185.7
83	Hei Mung No 4	2020	84	194	81.2	12.4	3.8	72	133.8	1.9	30.3	227.1
84	X1559b	2018	47	158	58	7.2	2	43.2	85.2	2	15.9	186.2
84	X1559b	2019	50	128	61	5.6	3.2	61	123.1	2	22.76	184.6
84	X1559b	2020	69	146	43.4	7.2	2.8	37	85.8	2.3	17.5	206.6
85	Maple Presto hp	2018	59	137	82	12	3.6	83.6	124.6	1.5	22.4	179.5
85	Maple Presto hp	2019	60	138	75.2	10.8	2	37.9	72.3	1.9	13.51	188.6
85	Maple Presto hp	2020	75	149	61.6	8.8	3.8	62.6	136.2	2.2	26.5	196.3
86	AOHIGU	2018	61	175	99	19.3	7.5	164.3	264.8	1.6	49.1	185.6
86	AOHIGU	2019	95	180	115.6	33.2	2.7	37.6	67.3	1.8	9.38	139.5
86	AOHIGU	2020	120	208	93.8	28	3	36.8	77.2	2.1	12.5	161.6
87	Fengshou 10 (P)	2018	52	175	81.8	13.8	3	39.6	65	1.6	17.7	272.9
87	Fengshou 10 (P)	2019	63	155	72.3	15.6	2.5	51.6	99.5	1.9	21.24	213.1
87	Fengshou 10 (P)	2020	59	171	68.8	12.8	3.6	64.2	115.8	1.9	26.5	224.7
88	Hakka Zashi	2018	91	178	90.6	15.6	4.6	74.4	132.2	1.8	32.1	242.5
88	Hakka Zashi	2019	99	188	104.6	19.2	2.8	24.5	52.4	2.2	9.4	175.4
88	Hakka Zashi	2020	110	212	98.8	15.4	4.8	113.4	186.6	1.7	39.1	209
89	Heihe 54	2018	52	178	78	13.4	4	40.2	69.8	1.7	22.8	327.2
89	Heihe 54	2019	74	180	84	18	2	30.1	56.8	1.9	14.85	260.7
89	Heihe 54	2020	93	212	76.4	18.8	2.8	30.8	46.4	1.5	15.3	332.2
90	Amurskaja 42	2018	59	175	71.6	8	3.4	41.4	59.6	1.4	12.5	209.4
90	Amurskaja 42	2019	60	155	83.3	22.5	4.3	48.1	88.8	1.7	17.1	189.2
90	Amurskaja 42	2020	84	166	95.4	17.6	5.6	81.2	155.4	1.8	34.9	226.1
91	AC Onrei	2018	52	178	70	14	3.6	58	105.6	1.8	31.3	296.6
91	AC Onrei	2019	89	180	74.4	20.9	3.2	70	120.8	1.7	34.12	282.3
91	AC Onrei	2020	110	212	88	20.6	2.8	49.6	92	1.8	29.6	322.8
92	Zaofeng 1	2018	91	175	66	23.8	1.8	44.4	65.6	1.5	16.8	256.4
92	Zaofeng 1	2019	95	180	85	24.9	1.7	45.5	79.7	1.8	18.1	227.3
92	Zaofeng 1	2020	106	212	75.2	17	3.6	44.6	92.6	2.3	24.3	255.4
93	Zaofeng 2	2018	54	175	71.2	19	1.2	47.4	86.8	1.8	18.2	209.7
93	Zaofeng 2	2019	78	180	75.7	20.7	2.5	34.4	67.6	1.9	16.02	240.3
93	Zaofeng 2	2020	69	186	63	5.6	2.8	28.2	63.6	2.2	15.7	244.9
94	Jilin 12	2018	52	158	87.4	17	1.6	52.2	94.8	1.8	18.2	191.6
94	Jilin 12	2019	65	172	80.1	20.6	2.2	54.8	113.4	2.1	21.13	184.1
94	Jilin 12	2020	100	208	91.4	16.2	3.4	39.2	67.2	1.7	14.6	216.7
95	Jilin 13	2018	47	158	79.2	9.4	0	28	52.4	1.9	10.7	203.4
95	Jilin 13	2019	65	169	70.4	12.1	2.5	44.8	90.1	2	19.05	213.6
95	Jilin 13	2020	80	180	84.2	12	1.6	45.2	85	1.8	20.6	246.5
96	Heinong 31	2018	52	158	66.6	7.8	1.2	61.8	124.2	2	22.8	183.4
96	Heinong 31	2019	64	159	64.2	10.2	2.4	61.9	149.7	2.4	26.96	177.4
96	Heinong 31	2020	59	180	69.6	11.8	1.7	50.4	117.6	2.3	24.8	207.2
97	Ussurijskaja 29	2018	91	175	85.6	17.6	3.8	49.8	80.8	1.6	16.6	205.9
97	Ussurijskaja 29	2019	95	176	90.7	20.4	3	49.7	86.1	1.7	18.03	209.6
97	Ussurijskaja 29	2020	100	212	95	14.2	3.4	51.6	86.4	1.7	19.5	226.2
98	Ooyachi 2	2018	91	158	72	7.6	1.8	18.2	24.4	1.3	8.4	343.4
98	Ooyachi 2	2019	82	172	72.9	24.5	2.7	33.7	55.1	1.6	18.83	342
98	Ooyachi 2	2020	127	191	58.8	16.6	4.6	72	125	1.8	44.5	357.4
99	A-110	2018	43	175	88.6	18	1.2	22.4	42.4	1.9	7.6	179.7
99	A-110	2019	89	180	83.6	24.2	1.4	28.6	57.3	2	11.72	204.4
99	A-110	2020	89	212	74.6	11.4	2.8	45.4	76.4	1.7	16	208.2
100	Athow	2018	91	178	88.8	14.8	4.4	71.4	137.8	1.9	25.7	186.2
100	Athow	2019	89	180	74.8	20.6	2.9	54.6	112.7	2.1	19.72	175.4
100	Athow	2020	96	208	82.6	21.2	2.4	46	102.4	2.3	18	179
101	Canatto	2018	52	149	76.4	8.8	4.6	99.8	175	1.8	22.4	128
101	Canatto	2019	62	139	60.5	7.4	5.9	90.3	172.1	1.9	21.99	127.2
101	Canatto	2020	80	155	75.4	9.8	3.2	62.4	122.4	2	18.5	151.4
102	Corsoy	2018	77	178	100	21.8	1	32.2	60.4	1.9	10	166.2
102	Corsoy	2019	89	180	81.1	16.6	3.3	67.7	98.9	1.4	19.27	190.5
102	Corsoy	2020	100	212	93.4	15	2.8	47.8	89.2	1.9	15.2	173.6
103	Glacier	2018	47	158	59.4	9.4	1.4	17	23	1.4	5.4	233
103	Glacier	2019	59	169	63.9	9.7	2.7	50.6	88.3	1.7	20.89	237.9
103	Glacier	2020	69	155	65.8	7.2	3.8	88.2	172.2	2	40.1	231.8
104	Harosoy	2018	77	178	94	16.8	3	43	64.8	1.5	10.8	166
104	Harosoy	2019	89	180	78.7	18.1	3.1	51	91.3	1.8	16.13	176.2
104	Harosoy	2020	96	212	82.4	16.8	3.6	80.6	133.4	1.7	25	186.9
105	Maple Presto	2018	47	131	47.2	8	0.4	18.6	36	1.9	7.5	207.2
105	Maple Presto	2019	50	138	57.9	8.1	3.2	39.9	61.4	1.6	13.77	223.3
105	Maple Presto	2020	62	146	51	7.4	2	24.8	45.4	1.9	11.5	256.4
106	OAC Vision	2018	47	131	48.6	11.2	1.4	25.8	41.4	1.6	10.9	262.3
106	OAC Vision	2019	50	124	48.1	6.2	2.1	34.9	66.5	1.9	15.61	232.2
106	OAC Vision	2020	62	146	50.2	8	1.6	32	59.8	1.9	14.6	243.4
107	Williams 82	2018	91	193	88.2	14.8	4.8	72.2	147.6	2	29.4	198.9
107	Williams 82	2019	95	188	84.2	22	2	22.8	46.8	2.1	9.02	192.8
107	Williams 82	2020	105	212	86.8	16	5	78.4	179.2	2.5	33.4	179.9
108	L64-4584	2018	91	193	98.6	16	4	62	98.4	1.6	19	193.5
108	L64-4584	2019	99	188	84.4	19	1.7	23.8	43.6	1.8	7.36	166
108	L64-4584	2020	105	212	103.8	21	3.6	58	103	1.8	21.4	208.5
109	OT94-37	2018	47	178	39	6.8	2.6	11	20	1.8	5.6	280
109	OT94-37	2019	64	180	45.6	5.5	4.1	54.6	98.5	1.8	25.69	264.3
109	OT94-37	2020	93	212	29	6.2	3.2	29.6	68.6	2.2	19	278.8
110	L 79-0304	2018	52	175	88	13.2	4	39.6	61	1.5	12.6	207.2
110	L 79-0304	2019	82	176	89.3	21.4	2.8	45.4	86.3	1.9	18.03	208.9
110	L 79-0304	2020	84	201	89.4	16.4	3	42.4	78	1.6	16.4	216.4
111	Amurskaja 262	2018	54	175	93	16	2.4	24.4	38.6	1.6	7.1	182.9
111	Amurskaja 262	2019	64	176	94.9	16.9	4.4	61.8	108.3	1.7	20.24	186.8
111	Amurskaja 262	2020	75	180	108	13	4.8	89	169	1.9	34.2	202.2
112	Salut 216	2018	47	167	82	9.4	0.4	19.8	29.8	1.5	5.9	199.3
112	Salut 216	2019	60	172	71.9	9.9	2.7	44.2	77	1.8	15.76	204.6
112	Salut 216	2020	69	155	74.2	14.6	3.8	75.2	143	1.9	34.1	241.2
113	Shinsei	2018	62	167	71.2	18.8	1	18	31.8	1.8	8.7	273
113	Shinsei	2019	71	169	64.4	14.5	2.5	43.5	73.6	1.7	18.37	250.1
113	Shinsei	2020	89	180	47	9.4	3	32.8	66.4	1.9	21.3	331.5
114	Severnaja 4	2018	47	122	47	9.2	2	20	32.8	1.6	4.8	146.3
114	Severnaja 4	2019	53	145	41.2	6.7	2.5	37.2	58.6	1.5	10.55	179.2
114	Severnaja 4	2020	65	146	40.6	6.2	1.8	20.2	38	1.9	7.8	208.7
115	Amurskaja Zeltaja	2018	63	175	119.8	15.2	7.6	96.4	183	1.9	31.1	169.7
115	Amurskaja Zeltaja	2019	95	176	100.9	18.2	4.3	66.6	103.3	1.5	19.9	193.7
115	Amurskaja Zeltaja	2020	105	208	109.6	19.8	4	64	119	1.9	19.2	159.8
116	Z-705	2018	77	175	109.6	25.4	4.2	53.2	84.4	1.6	17.8	210.4
116	Z-705	2019	74	180	93.8	28.1	2.3	38.5	63.4	1.6	15.22	240.1
116	Z-705	2020	89	208	100.4	20.2	2.8	34.6	50.8	1.4	12.5	257.6
117	Belaja Vu 4107	2018	47	175	67	11	0.8	16.6	24.8	1.5	5	201.6
117	Belaja Vu 4107	2019	57	169	66	13.1	2.3	35.3	62.7	1.8	12.12	193.1
117	Belaja Vu 4107	2020	75	159	69.8	10.8	4	81.8	170	2	32.5	188.8
118	Cujbysevscaja 77	2018	62	175	75.6	12	1.4	12.6	15.6	1.2	4.1	265.4
118	Cujbysevscaja 77	2019	60	159	72.3	13.8	3.8	56.8	110.6	2	20.14	183.6
118	Cujbysevscaja 77	2020	75	173	77.6	8.4	4	57.4	114.2	2	26.5	230.7
119	Dindone 1	2018	57	175	41.6	13.8	1	4.2	4.6	1.1	1.3	278.3
119	Dindone 1	2019	63	155	42.4	7	3.7	40.1	74.5	1.9	15.5	209.4
119	Dindone 1	2020	69	161	58.2	6.2	3.4	54.6	126.2	2.2	29.1	242.3
120	Novosibirscaja 2	2018	52	142	41.2	8	1.6	12.2	17.6	1.4	4	228.4
120	Novosibirscaja 2	2019	89	176	60.7	10.9	3.2	65	116.9	1.8	26.88	233.6
120	Novosibirscaja 2	2020	84	194	51.4	8.6	4.8	57.2	102.4	1.8	29.9	291.7
121	A-100	2018	62	167	80.6	9.2	2.6	49	76.6	1.6	16.4	214.6
121	A-100	2019	82	169	69.5	12.1	4.2	62.1	109	1.8	25.8	236.7
121	A-100	2020	89	194	72	8.4	3.6	50.2	81.2	1.6	21.1	263.8
122	A-934	2018	73	167	82.8	17.8	3.4	29.6	50	1.7	9.4	188.8
122	A-934	2019	57	169	69.8	11.4	3.5	46.2	89.2	1.9	19.31	217.3
122	A-934	2020	89	194	73.6	14.2	4.2	57.4	120.8	2	25.8	218.1
123	Bravalla	2018	43	118	30.8	5.6	3	22.8	42.6	1.9	8.9	208.9
123	Bravalla	2019	50	124	26.5	3.8	3.5	32	61.9	1.9	13.31	215.7
123	Bravalla	2020	62	146	27	5.2	2.2	24	52.2	2.2	11.1	207.5
124	Heihe 3	2018	52	167	54.2	8.2	1.8	20.6	39.2	1.9	10.6	271.4
124	Heihe 3	2019	57	172	60.4	13.5	2.4	28.8	51.6	1.8	14.25	275.2
124	Heihe 3	2020	72	166	55.6	8.2	2.8	62.6	126.6	2.1	31.1	253.1
125	Beljuska 636	2018	52	175	102	21	0.8	21.4	34.8	1.6	8.2	235.6
125	Beljuska 636	2019	64	176	89.3	20	2	40	66.3	1.6	18.13	271.2
125	Beljuska 636	2020	89	212	92.2	11.6	3.2	40	59.2	1.4	16.2	279.2
127	BC-10-1-10	2018	47	149	70.4	10.6	2	26.4	47.2	1.8	10.7	225.8
127	BC-10-1-10	2019	53	145	64.9	6.7	3.5	77.4	133	1.8	32.36	241.5
127	BC-10-1-10	2020	65	152	64.8	8.4	2	37	70.8	1.9	17.2	251.9
128	OT 94-51	2018	77	178	70.4	21.2	1.8	19.2	33	1.7	6.8	206.1
128	OT 94-51	2019	78	169	69.4	14.5	4.3	84	150.1	1.8	30.97	207
128	OT 94-51	2020	93	180	59	9.6	3.2	43.2	84.2	1.9	19.4	232.8
129	Seroglazka	2018	52	175	67.2	8.8	2.2	39.6	64.6	1.6	15	231.9
129	Seroglazka	2019	64	138	68.2	10.9	3.6	59.4	105.2	1.8	20.61	196.6
129	Seroglazka	2020	80	152	62.2	10.4	3.4	63	108	1.7	22	204.3
130	32/2011	2018	52	137	56.6	7.2	2.8	52.2	104.2	2	17.2	165.5
130	32/2011	2019	57	124	57.9	8	1.8	40.5	73	1.8	10.99	150.5
130	32/2011	2020	69	146	45	6.4	2.8	54	102.4	1.9	16.3	159.5
131	39/2011	2018	47	142	61.6	10.6	1.4	20.8	40.6	2	7.8	192.6
131	39/2011	2019	50	128	52.6	4.9	1.9	50	97.7	2	20.1	205.8
131	39/2011	2020	62	146	47.4	6.6	3.6	52.8	95.2	1.8	23.5	245.8
132	45/2011	2018	52	167	65.8	8.2	1	16.4	24	1.5	7.1	295
132	45/2011	2019	64	145	61.2	9.8	4	57.8	96.3	1.7	21.47	223.2
132	45/2011	2020	80	152	57	9.4	5	73.4	137.2	1.9	32.2	231.6
133	49/2011	2018	52	137	60.2	9.6	2.6	50	80.8	1.6	12.2	150.7
133	49/2011	2019	57	128	60.1	6.7	3.1	62.3	125.4	2	21.49	168.9
133	49/2011	2020	69	146	49.8	7.4	3.8	69.4	137	2.1	23.3	168.6
134	69/2011	2018	52	149	62.6	9.4	2	28.4	50.2	1.8	8.3	165.7
134	69/2011	2019	50	138	66	7.5	3.8	51.7	107.6	2.1	21.95	203.8
134	69/2011	2020	72	146	59	9	3	43.6	83.8	1.9	15.5	188.2
135	80/2011	2018	52	131	71.6	8.6	1.6	31.2	50	1.6	9.4	187.6
135	80/2011	2019	57	138	73.4	10.9	3.4	52.1	89.4	1.7	15.13	169.4
135	80/2011	2020	75	146	66	9.4	4	81	125.4	1.7	24.6	200.5
136	81/2011	2018	47	130	63.4	9.4	2.8	40.4	68	1.7	11.5	169.1
136	81/2011	2019	50	124	51.3	7.4	3	43.1	76.4	1.8	14.51	188.2
136	81/2011	2020	69	146	51.2	7.6	2	33.4	66	1.9	12.1	192.1
137	82/2011	2018	52	137	67.6	5.4	3.2	60.8	93	1.5	12.2	131.6
137	82/2011	2019	53	124	64.3	5.7	3.7	63.1	112.4	1.8	14.61	130
137	82/2011	2020	65	146	76.2	7.8	5.6	101	196.6	2.1	25.3	129.4
138	83/2011	2018	47	131	55.2	9.8	2.2	30	56.6	1.9	10	177
138	83/2011	2019	57	124	53	7.5	2.6	40.3	79.3	2	12.56	154.8
138	83/2011	2020	69	146	50	7.2	3.2	59.2	111.4	1.9	19.9	184.4
139	84/2011	2018	47	131	55	9.2	2.8	39.4	71.8	1.8	13.1	183
139	84/2011	2019	57	128	53.6	6.5	3.6	59.2	114.5	2	21.31	185.7
139	84/2011	2020	69	146	43.8	8.2	2.6	45.6	87.6	1.9	17.7	202.6
140	89/2011	2018	47	131	60.2	10.4	1.2	23.6	42.2	1.8	7.5	178.7
140	89/2011	2019	57	128	56.6	7.1	3.6	51	100.5	2	17.41	173.4
140	89/2011	2020	69	146	51.4	8	3.4	64	120.2	1.9	23	195.5
141	93/2011	2018	54	131	89.4	14.6	1.2	38.4	61.6	1.6	10.9	176.9
141	93/2011	2019	64	138	74.4	8.8	3.8	62.5	120.4	1.9	19.85	164.7
141	93/2011	2020	80	146	75	14	2.6	45.4	98.8	2.2	16.9	170.3
142	96/2011	2018	47	137	59.2	10.6	2	33.4	56	1.7	10	178.6
142	96/2011	2019	57	125	60.6	7.6	5.1	95.3	193.4	2	36.16	179.4
142	96/2011	2020	75	146	55.4	6	3.8	62.2	152.6	2.4	27	175.1
143	102/2011	2018	47	137	61	12	3.2	35	73.2	2.1	13.9	190.2
143	102/2011	2019	60	124	57.7	6.9	4	77.5	166.7	2.1	29.19	169
143	102/2011	2020	75	146	49	5.2	2.4	53.8	136.4	2.4	21.1	157
144	Coraline	2018	52	142	82.6	7	1	64.6	120.2	1.9	18.6	154.9
144	Coraline	2019	50	155	82.9	7.7	2	51.8	114.9	2.2	21.21	186.1
144	Coraline	2020	65	155	75.4	7	4.6	76.4	159.8	2.1	32.3	201.9
145	Regina	2018	47	142	55.2	9.4	1.4	32.6	54.8	1.7	14.2	258.4
145	Regina	2019	57	151	61.2	6.9	2.6	64.2	118.9	1.9	30.46	256.3
145	Regina	2020	65	155	51.8	5.2	1	57.2	122.8	2.1	32.2	259.9
146	Arcadia	2018	47	161	69.8	8.6	3	57.8	108.4	1.9	24.6	226.6
146	Arcadia	2019	53	159	62.4	8	3	68.9	145.4	2.1	33.61	231
146	Arcadia	2020	69	155	58	6.6	3	81.8	215.4	2.6	50.9	238.4
147	Sakamotowase	2018	47	122	68.2	8.4	1.2	43.4	70.2	1.6	12.6	179.2
147	Sakamotowase	2019	69	132	45.5	3.7	8.3	25.7	47.3	1.8	8.2	171.8
147	Sakamotowase	2020	56	144	17.4	4	3.2	18.2	31.2	1.7	7.94	254.5
149	Obelix	2018	47	137	61.6	8.6	3.6	78	140	1.8	39.4	281.6
149	Obelix	2019	50	145	58	6.8	1.8	30.7	72.8	2.4	19.54	268.6
149	Obelix	2020	65	152	63.8	7.6	1.8	47.4	109.8	2.3	31.8	291.2
151	MTN2	2018	64	130	81.7	13.9	2	37.6	59	1.7	11.1	188.81
151	MTN2	2019	64	139	59.6	18.9	1	13.4	26.3	2	5.1	193.4
151	MTN2	2020	65	133	78.9	15.1	3	38.4	69.4	1.8	12.5	180.5
152	Fiskeby No. 843-15-4	2018	75	153	60.4	13	3.4	51.4	112.4	2.2	21.8	196.1
152	Fiskeby No. 843-15-4	2019	53	128	45.8	11.5	3.3	32.6	50.6	1.6	10.3	204.3
152	Fiskeby No. 843-15-4	2020	61	138	68.2	15.5	4.6	48	65.5	1.4	13.3	203.7
153	C.-St. 4/58	2018	57	145	83.9	13.2	3.6	37	58.4	1.6	11	188.7
153	C.-St. 4/58	2019	57	134	63.2	11.4	3.8	46	78.3	1.7	12.4	158.9
153	C.-St. 4/58	2020	80	194	64.2	9.8	3.2	62.6	143.6	2.1	30.9	229.4
154	Złotka	2018	57	128	51.6	7	3.7	35	47.3	1.4	8.3	175.7
154	Złotka	2019	57	145	72.8	10	4.4	36.8	60.5	1.6	11.6	192.1
154	Złotka	2020	96	201	91.4	16.2	2.8	53	87	1.6	17.1	201.7
155	Fiskeby 856-3-34	2018	48	136	46.8	9	1.6	22.2	33	2	6.7	201.61
155	Fiskeby 856-3-34	2019	57	124	24.5	8.2	1.9	12.6	22.1	1.7	4.6	212
155	Fiskeby 856-3-34	2020	72	161	87	15.4	1.3	35.4	73.8	2	17.2	231.3
156	Ke 73042	2018	58	150	70	15.3	2	32.4	45.2	1.6	9.1	201.33
156	Ke 73042	2019	60	139	51.1	17.3	1.6	14.7	27.6	1.9	5.2	190
156	Ke 73042	2020	65	146	58.4	6.2	4.6	100	183.4	1.8	39.1	215.6
158	Hidaka	2018	53	128	81.2	16.6	2.1	33.5	49.8	1.8	9.2	185.42
158	Hidaka	2019	57	133	59.4	18.9	1.9	19.5	38.4	2	5.6	147.8
158	Hidaka	2020	62	152	62	8	3.4	46.6	87.6	1.9	15.2	173.6
160	D 80	2018	48	132	61.9	10.8	1.7	27.7	53	2.1	9.9	187.54
160	D 80	2019	53	125	48.3	8.8	1.2	16.6	34.1	2.1	6.2	182.5
160	D 80	2020	75	166	94.6	15.4	6	85.2	183.6	2.2	46.4	254.1
161	Mailand China	2018	61	169	85.3	11.7	3.8	86.8	144	1.74	28.7	198.6
161	Mailand China	2019	65	167	68.4	9.4	3.2	56	101.4	1.8	21.92	216.2
161	Mailand China	2020	80	174	82.2	14.8	3	74	136.2	1.8	30.7	229.5
162	A 448	2018	49	152	112	13.2	0.9	31.5	53.8	1.94	8.81	163.8
162	A 448	2019	61	146	74.9	28.5	1	16.4	37	2.2	6.53	177.5
162	A 448	2020	75	154	87.4	10.8	3.6	62	120.8	1.9	22.5	183.6
163	Toiku 73	2018	61	166	67.2	13.8	3.2	66.8	102	1.6	26	255.4
163	Toiku 73	2019	68	167	56	9.6	3.2	46.4	76.8	1.7	17.26	224.7
163	Toiku 73	2020	80	155	73.2	12	3.8	59.4	113.8	2	25.3	231.6
165	PGR 3890	2018	61	173	79.6	9.1	2.5	59.4	102.3	1.8	23.2	234.4
165	PGR 3890	2019	64	166	72.8	8.2	2.2	49	98.8	2	22.82	231
165	PGR 3890	2020	72	146	64.8	7.4	2.4	41	64.6	1.6	15.4	238
166	Maple Arrow	2018	48	126	50.6	8	1.4	24.8	40	1.7	9.2	231.2
166	Maple Arrow	2019	59	144	55.8	10	1.6	24.8	43.6	1.8	10.24	234.9
166	Maple Arrow	2020	75	146	58.2	8.2	5	74.8	132	1.8	28.3	213.9
167	A 2480	2018	57	173	97.9	13.5	5.2	82.9	154.4	2	29.1	188.5
167	A 2480	2019	65	180	63.5	28.1	1.5	16.7	35.1	2.1	5.44	156.9
167	A 2480	2020	69	146	29	3	2	24.6	53.8	2.1	13.8	259.3
168	C 20950	2018	48	140	73.4	11.1	1.6	29.6	57.6	2	11.6	202.1
168	C 20950	2019	57	158	63.2	7.8	3.5	44.8	81.4	1.8	18.6	228.5
168	C 20950	2020	75	146	46.6	11.4	3.8	60.8	111.2	1.9	23.9	218.8
169	Bzillmeyer	2018	50	142	83.4	11.2	2	33.6	53.2	1.7	9.9	186.5
169	Bzillmeyer	2019	70	153	58.8	8.2	2.8	31.6	47.2	1.5	10.1	214
169	Bzillmeyer	2020	72	159	66	9.4	4.8	92.6	155	1.7	33.9	215.9
170	No 634	2018	45	147	89.3	8.5	1.5	43.2	79.1	1.9	15.1	191.8
170	No 634	2019	61	148	70.9	7.6	2.4	40.4	78.6	1.9	18.52	235.6
170	No 634	2020	75	146	71	13.4	4.2	65.8	157.6	2.3	31.5	207.2
171	90B43	2018	50	147	87.7	16	1.4	32.1	52.9	1.8	9.5	180.6
171	90B43	2019	64	166	58.6	11.4	3.4	46.2	98.6	2.1	24.14	244.8
171	90B43	2020	60	146	46	5.4	3.4	55	141.6	2.6	29.2	213.7
172	Medium Green	2018	49	145	100.4	12.4	2.3	56.3	103.9	1.9	15.8	152.4
172	Medium Green	2019	67	166	74.6	8.4	3.2	46.4	87.8	1.9	18.26	208
172	Medium Green	2020	79	169	96.8	17.2	1.4	21.4	38	1.8	8.4	229.5
173	Povodovskaja	2018	52	165	78	16.6	2.8	41.6	62.6	1.6	10.7	170.9
173	Povodovskaja	2019	70	158	73.6	15.8	4.6	107	186.4	1.7	33.18	178
173	Povodovskaja	2020	89	180	74	14.2	3.2	75.6	148.4	2	27.7	188.1
174	Ns 200	2018	88	193	93	24.8	0.6	30.4	42.4	1.5	8.9	209.9
174	Ns 200	2019	89	174	69.6	15.6	4	62.2	134.4	2.2	26.64	198.2
174	Ns 200	2020	84	191	83	15.4	3.4	48.4	92.8	1.9	21.9	234.4
175	PGR 4172	2018	50	141	78.4	7.6	3.2	66.6	102.8	1.6	20.2	196.1
175	PGR 4172	2019	75	161	63.2	11	2.8	35.8	66.8	1.9	15.18	227.2
175	PGR 4172	2020	72	159	82.2	8.2	3.8	61.6	126.2	2.1	26	206.9
176	Heihe no 5	2018	57	156	82.6	14.4	3	63.8	105.8	1.7	24.9	235.5
176	Heihe no 5	2019	63	166	70	14	1.75	30.8	52.8	1.7	12.96	245.5
176	Heihe no 5	2020	75	166	72.2	8.6	2.8	82.2	146.4	1.8	29.9	205.8
177	Vajva	2018	58	148	42	5.4	3.8	16.4	22.2	1.6	5.6	251.4
177	Vajva	2019	70	165	56.4	12.8	4.2	60.2	89.2	1.5	20.14	225.8
177	Vajva	2020	75	161	41.8	10	3.8	38.6	72.6	1.8	19.4	261.6
178	Zeja 2	2018	45	129	36.4	8	1.8	9.4	11.8	1.4	3	250.8
178	Zeja 2	2019	63	144	25	6	4.4	31.2	53.6	1.7	14.28	266.4
178	Zeja 2	2020	75	146	33	5.2	2.6	33.6	69.2	2.1	22	323.3
179	Belckaja 25	2018	57	157	110	17.4	3	52.2	83	1.7	15.3	184.6
179	Belckaja 25	2019	67	166	67.2	14	2.6	44.4	83.2	1.9	16.38	196.9
179	Belckaja 25	2020	96	180	84.2	18.4	4.2	94	218.2	2.3	40.2	184.8
180	Novosibliscaja 2	2018	50	148	62.6	7.2	3.4	57.8	76.6	1.4	19.6	256.4
180	Novosibliscaja 2	2019	63	134	52.4	7.4	3.4	43.4	80.4	1.9	20.08	249.8
180	Novosibliscaja 2	2020	75	166	62.8	13	2.4	49.4	82.8	1.7	18.3	220.1
182	A - 934	2018	57	162	87	11.6	2.6	33.6	60.8	1.9	12.3	202.3
182	A - 934	2019	73	165	78.8	15.2	2	36.6	70.4	1.9	13.84	196.6
182	A - 934	2020	96	180	76.2	19	5	76	173	2.3	35.2	198.9
183	Mingo B	2018	50	145	71.3	7.9	2.1	49.5	69.4	1.5	15.8	225.7
183	Mingo B	2019	64	145	53.2	8	4.2	60.8	116.2	1.9	25.48	219.3
183	Mingo B	2020	89	154	68	9	2.6	39.6	74.2	1.9	17	230.9
184	R - 10	2018	57	148	80.2	8.3	2.6	46.2	70	1.8	15.8	231
184	R - 10	2019	71	135	63.2	9.2	4.2	81.2	151.4	1.9	30.52	200.3
184	R - 10	2020	75	155	81	10.6	2.8	53.4	108.8	2	23.4	230.8
185	X 842 3 B	2018	45	120	44.9	9.9	1.1	15.5	25.6	1.9	5.6	216.3
185	X 842 3 B	2019	60	158	57.2	5.6	4.4	88.2	148.6	1.7	42.9	288.7
185	X 842 3 B	2020	65	146	44	7.6	1.8	34.6	61.8	1.7	17.6	294.4
186	90B43	2018	50	147	87.7	16	1.4	32.1	52.9	1.8	9.5	180.6
186	90B43	2019	64	166	58.6	11.4	3.4	46.2	98.6	2.1	24.14	244.8
186	90B43	2020	75	171	72	12	3.6	72.8	154.4	2.1	30	195
187	Rouest 117	2018	51	136	49	7.2	2.4	10.9	12.7	1.5	3.8	304.8
187	Rouest 117	2019	67	166	66.2	8.4	3	46.6	93.4	2	19.52	209
187	Rouest 117	2020	75	153	81	10.2	3.8	67.2	136.6	2	25	182
188	X 831 B 4 B	2018	45	119	56.2	8.4	1.9	33.2	55.6	1.8	10.1	182.8
188	X 831 B 4 B	2019	60	132	52	5.8	3.8	69.4	141.6	2	23.7	167.4
188	X 831 B 4 B	2020	65	146	55	5.6	2	42.6	90.2	2.1	19	209.8
189	Boryana	2018	50	165	95.2	14	2.2	61	88.4	1.5	17.4	196.8
189	Boryana	2019	60	166	74.4	12.6	3.75	62.8	120.4	1.9	19.56	162.5
189	Boryana	2020	75	170	79.2	13	2.6	49.4	119.4	2.3	21.5	192.1
190	X 1564B	2018	45	145	52.9	6	3.1	40	64.8	1.8	15.8	245.7
190	X 1564B	2019	55	135	55.4	5.8	3.6	63.2	110.4	1.7	24.44	221.4
190	X 1564B	2020	69	146	55.4	7	1.6	25.4	53	2	12.6	236
191	X 1553	2018	45	145	52.5	8.1	2.1	21.6	34.5	1.9	8.2	238.5
191	X 1553	2019	55	146	66.2	5.6	3.2	53.4	105	2	23.36	222.5
191	X 1553	2020	69	152	51.4	7.6	2.6	43.2	79	1.8	18.1	230.2
215	Heihe 5	2018	60	160	82.6	14.4	3	63.8	105.8	1.7	24.9	235.5
215	Heihe 5	2019	63	166	70	14	1.75	30.8	52.8	1.7	12.96	245.5
215	Heihe 5	2020	69	155	63	8.6	2	48.4	88.8	1.8	23.2	252.7
216	Kichirin 5	2018	50	166	53.1	9.4	2.1	22.2	32.6	1.67	8.06	247.2
216	Kichirin 5	2019	65	176	40.8	6.2	5.4	74.8	109.6	1.5	25.4	231.8
216	Kichirin 5	2020	62	156	52.8	5.8	2.8	39	75.6	2	18.8	247.9
217	Kirin 15	2018	49	133	33.9	7.2	1.8	12.8	21.5	1.95	5.39	250.7
217	Kirin 15	2019	56	155	33.2	5.2	2.6	35	59.8	1.7	16.4	274.2
217	Kirin 15	2020	62	156	37.6	3.8	4	62.4	137.4	2.2	37.7	271.1
218	A 386	2018	49	152	94.7	9.7	0.1	30.6	50.9	1.84	8.27	162.5
218	A 386	2019	65	155	84.8	14	1.5	34.6	65.6	1.9	12.44	189.6
218	A 386	2020	69	151	63	6.4	5	67.8	147	2.2	25.1	173.7
219	Koganejiro 60	2018	51	140	33.9	8	1.9	11.9	13.8	1.34	3.96	287
219	Koganejiro 60	2019	65	155	18.4	3.4	3.2	25.2	37.6	1.5	11.04	293.6
219	Koganejiro 60	2020	72	148	14.8	5	2.6	9.6	15.8	1.5	3.8	258.1
220	Tokei 135	2018	61	166	60	8.4	4	58.5	92.8	1.72	21.2	228
220	Tokei 135	2019	68	159	56.8	10.2	3.4	58.6	103.2	1.8	23.88	231.4
220	Tokei 135	2020	72	173	56.2	6.6	5.8	140.2	260	1.8	62.6	247
221	Comet Pagoda	2018	49	166	75.9	10.3	1.8	32.5	43.5	1.48	10.5	241.1
221	Comet Pagoda	2019	61	147	57.2	8	3.6	49.6	74.8	1.5	20.76	277.5
221	Comet Pagoda	2020	69	161	61	8.8	5	72.4	141.6	1.9	38.7	269.6
222	Norchief	2018	61	152	91.7	11.7	1.3	47.7	82.6	1.86	13.6	164.9
222	Norchief	2019	72	167	63.2	12.8	2.25	34.6	73.6	2.1	14.56	197.8
222	Norchief	2020	75	171	68.2	7	5.6	141.4	305	2.2	53.96	176.9
223	Chuppewa 64	2018	56	145	81.8	13.8	0.8	32.2	56.9	1.94	8.58	150.8
223	Chuppewa 64	2019	68	155	62.8	6.6	4.6	75	139.8	1.9	27.5	196.7
223	Chuppewa 64	2020	69	166	84.4	10.4	4	91.6	193.6	2.1	34.7	181.8
224	Amurska 41	2018	51	166	42.5	8.5	2.8	25.1	39.5	1.71	8.84	223.8
224	Amurska 41	2019	68	176	65.6	13.2	4.6	73.2	124.2	1.7	25.24	203.2
224	Amurska 41	2020	89	173	51.4	8.8	5.8	53.8	195.2	2.5	51.7	269
225	Rounest	2018	51	166	65.4	12.9	3.3	52.1	79.9	1.66	17.2	214.9
225	Rounest	2019	72	167	51.2	6.4	3.8	43.8	72.4	1.7	20.92	289
225	Rounest	2020	75	159	52	7	6.6	106.8	225.6	2.1	62.5	275.3
230	PGR 2962	2018	57	136	41.8	9.4	1.6	9.7	11.6	1.2	3.1	271.1
230	PGR 2962	2019	67	166	41.4	6.6	3.2	28	43.8	1.6	9.96	227.4
230	PGR 2962	2020	75	156	32.2	5.2	3.6	25.6	43.2	1.7	12.5	289.6
231	No 828	2018	50	158	70.3	8.1	2.2	47.6	73.4	1.6	15.6	211.4
231	No 828	2019	64	158	46	9	1.8	25.4	39.4	1.6	8.52	216.2
231	No 828	2020	72	156	84.8	8.6	4.8	67.6	133.6	2	28.6	214
232	Kievskaja 48	2018	61	145	58.9	7.4	3.5	58.3	94.5	1.7	19.8	209.8
232	Kievskaja 48	2019	64	154	45	6	2.2	31.2	48.4	1.6	10.2	210.7
232	Kievskaja 48	2020	69	148	45	4.6	3.2	62	109	1.8	21.5	197.2
233	Terezikskaja 24	2018	45	137	80.7	8.9	2.2	34.9	56.5	1.8	9.4	167.7
233	Terezikskaja 24	2019	64	166	55	7.8	3	46.8	71.6	1.5	13.36	186.6
233	Terezikskaja 24	2020	75	152	89.4	13	2	50.2	87.4	1.7	12.6	145.2
234	Habarovskaja 53	2018	52	165	54.6	8.3	3.7	33.7	47.6	1.5	13.1	280.2
234	Habarovskaja 53	2019	60	166	51.2	9.2	2.6	32.6	43.8	1.3	12.5	285.4
234	Habarovskaja 53	2020	75	156	53	6.4	3.2	78.8	97.8	1.2	31.1	323.1
235	X 755 4 B	2018	41	116	21.5	3.9	3	23.7	43	1.9	10.7	250.3
235	X 755 4 B	2019	57	132	25.2	4.8	3.4	28.2	46.6	1.7	10.68	229.2
235	X 755 4 B	2020	62	139	17.8	4.4	2.2	20.2	47.6	2.3	12.3	266.2
236	X 1566 B	2018	46	141	76	9.5	1	39.1	71.8	1.9	15.6	218.3
236	X 1566 B	2019	60	135	73.8	7.8	2.3	35	63.8	1.8	13.06	204.7
236	X 1566 B	2020	75	155	74	9.8	2.4	62.8	123.2	1.9	28.2	233.4
237	X 1588	2018	50	128	29	6.6	2.1	9.2	13.6	1.6	2.4	167.8
237	X 1588	2019	55	132	28.2	3.4	4.4	33.6	62	1.8	12.3	198.4
237	X 1588	2020	69	152	32	4	2	36.8	80.6	2.2	16.1	200.2
238	X 1590	2018	45	128	52.6	10.2	1	23.4	33.6	1.4	7.6	224.7
238	X 1590	2019	55	135	50.6	6.8	2.8	50	93.4	1.9	15.36	164.5
238	X 1590	2020	62	152	45.8	4.8	1.8	25.2	39.6	1.6	10	255.1
239	Dono 36	2018	50	148	48.8	5.6	2.6	41.8	60.1	1.5	13.6	226
239	Dono 36	2019	57	166	46.8	9	1.8	22.6	42	1.9	8.12	193.3
239	Dono 36	2020	65	152	47	4.2	2.4	90	168.4	1.9	36.3	213.8
240	Dalnovoztochnaya 22	2018	47	148	54.8	6.4	1.3	31.1	47.3	1.6	9	190.6
240	Dalnovoztochnaya 22	2019	70	158	56.4	11.4	2.8	43.4	69.6	1.6	13.9	199.7
240	Dalnovoztochnaya 22	2020	75	161	58	5.4	3.4	62.8	139.6	2.2	29.2	208.8
241	Vzlyot	2018	50	148	57.5	10.3	2.9	34.4	44.5	1.4	10.3	231.9
241	Vzlyot	2019	64	158	57.8	9	3.4	48.6	80	1.6	19.12	239
241	Vzlyot	2020	75	148	48.8	9.6	3.2	55.6	104.8	1.8	20	195.2
242	Adams	2018	48	139	51.3	7	4	41	57	1.4	12.5	219.3
242	Adams	2019	64	145	32	13	2.6	58.4	97.3	1.8	17.4	178.4
242	Adams	2020	72	148	40.8	5.2	4.4	70.4	132.8	1.9	23.4	176
244	Karafuto 1	2018	48	119	22	6	3.4	20.2	34.8	1.7	9.58	275.3
244	Karafuto 1	2019	55	135	31.9	6.4	2.8	13.4	21.4	1.6	6.7	308.9
244	Karafuto 1	2020	62	148	17.4	3.4	3.6	25.6	56.2	2.2	16.4	294.1
245	Kokusou	2018	61	166	51.2	7.8	4.2	76	115	1.5	22.76	197.9
245	Kokusou	2019	65	159	87.2	6.9	3.6	59.7	97.4	1.78	18.1	185.3
245	Kokusou	2020	75	166	73.4	9.4	5.2	66	108.2	1.7	23	219.4
246	Houten hakubi	2018	75	166	68.4	9.6	7.2	226	355.8	1.6	36.74	103.3
246	Houten hakubi	2019	72	159	93.5	10.9	5	86.3	151	1.88	14	92.6
246	Houten hakubi	2020	72	155	87	7	3.4	70.4	133.6	1.9	29.7	224.4
248	Warszawska	2018	57	128	39.8	4	5.4	86.4	138.4	1.6	27.1	195.7
248	Warszawska	2019	57	118	49.3	7.1	2.9	42	50	1.2	10.3	206.8
248	Warszawska	2020	72	148	49.4	4.4	4	85.2	147.2	1.7	36.3	249.3
249	Złotka	2018	57	137	56.2	5.2	4	58.4	89.2	1.5	18	202
249	Złotka	2019	57	120	54.7	9.2	3.1	39.7	45.1	1.1	9.6	213.5
249	Złotka	2020	72	156	55	6.2	2.4	47.8	65	1.4	19.1	301.9

## Sheet: TableS5
Molecular selection of soybean towards adaptation to Central European agroclimatic conditions
Sandra Rychel-Bielska, Michał Książkiewicz, Danuta Kurasiak-Popowska, Agnieszka Tomkowiak, Wojciech Bielski, Dorota Weigt, Janetta Niemann, Anna Surma, Bartosz Kozak, Jerzy Nawracała
Journal of Applied Genetics
Supplementary Table S5. Person correlation coefficient and P-values calculated for comparisons of soybean phenology, morphology and yield-related traits with each other.
Person correlation coefficient	Number of days to flowering	Number of days to maturity	Growing degree days to flowering	Growing degree days to maturity	Rain to flowering	Rain to maturity	Rain between flowering and maturity	Plant height	First pod height	Number of lateral shoots	Number of pods per plant	Number of seeds per plant	Number of seeds per pod	Seed yield per plant	Thousand grain weight
Number of days to flowering	1	0.694066	0.882201	-0.0290684	0.740301	0.62443	0.423142	0.290661	0.459327	0.323711	0.224929	0.267527	0.202052	0.289321	0.0733038
Number of days to maturity	0.694066	1	0.688769	0.525303	0.485635	0.508683	0.476173	0.488424	0.56107	0.151536	0.134544	0.131543	0.0154238	0.201021	0.206512
Growing degree days to flowering	0.882201	0.688769	1	0.304791	0.40768	0.261321	0.067526	0.410539	0.622392	0.23318	0.123454	0.107939	-0.0140114	0.0951306	-0.00426081
Growing degree days to maturity	-0.0290684	0.525303	0.304791	1	-0.292764	-0.267092	-0.207737	0.481089	0.461648	-0.122944	-0.0688376	-0.165283	-0.3498	-0.162034	0.05513
Rain to flowering	0.740301	0.485635	0.40768	-0.292764	1	0.951851	0.788842	0.0982062	0.113048	0.247183	0.228909	0.305242	0.293458	0.359712	0.147378
Rain to maturity	0.62443	0.508683	0.261321	-0.267092	0.951851	1	0.939271	0.0760576	0.0660876	0.198297	0.211422	0.288627	0.29541	0.364938	0.198985
Rain between flowering and maturity	0.423142	0.476173	0.067526	-0.207737	0.788842	0.939271	1	0.0425452	0.00594286	0.120841	0.167612	0.236943	0.263732	0.328955	0.233947
Plant height	0.290661	0.488424	0.410539	0.481089	0.0982062	0.0760576	0.0425452	1	0.672101	0.0128878	0.24562	0.205035	-0.02355	0.11196	-0.287385
First pod height	0.459327	0.56107	0.622392	0.461648	0.113048	0.0660876	0.00594286	0.672101	1	-0.102451	-0.0743739	-0.0944337	-0.0648623	-0.13576	-0.155061
Number of lateral shoots	0.323711	0.151536	0.23318	-0.122944	0.247183	0.198297	0.120841	0.0128878	-0.102451	1	0.6777	0.654156	0.0971791	0.629932	0.00755188
Number of pods per plant	0.224929	0.134544	0.123454	-0.0688376	0.228909	0.211422	0.167612	0.24562	-0.0743739	0.6777	1	0.953384	0.19312	0.859044	-0.17069
Number of seeds per plant	0.267527	0.131543	0.107939	-0.165283	0.305242	0.288627	0.236943	0.205035	-0.0944337	0.654156	0.953384	1	0.441723	0.911972	-0.183709
Number of seeds per pod	0.202052	0.0154238	-0.0140114	-0.3498	0.293458	0.29541	0.263732	-0.02355	-0.0648623	0.0971791	0.19312	0.441723	1	0.398182	-0.196815
Seed yield per plant	0.289321	0.201021	0.0951306	-0.162034	0.359712	0.364938	0.328955	0.11196	-0.13576	0.629932	0.859044	0.911972	0.398182	1	0.173506
Thousand grain weight	0.0733038	0.206512	-0.00426081	0.05513	0.147378	0.198985	0.233947	-0.287385	-0.155061	0.00755188	-0.17069	-0.183709	-0.196815	0.173506	1
P-value	Number of days to flowering	Number of days to maturity	Growing degree days to flowering	Growing degree days to maturity	Rain to flowering	Rain to maturity	Rain between flowering and maturity	Plant height	First pod height	Number of lateral shoots	Number of pods per plant	Number of seeds per plant	Number of seeds per pod	Seed yield per plant	Thousand grain weight
Number of days to flowering		0	0	0.472884	0	0	0	2.22045e-13	0	2.22045e-16	1.85179e-08	1.72333e-11	4.6468e-07	2.8888e-13	0.0699603
Number of days to maturity	0		0	0	0	0	0	0	0	0.000167968	0.000847427	0.00110738	0.703348	5.3286e-07	2.54952e-07
Growing degree days to flowering	0	0		1.26565e-14	0	5.17084e-11	0.0951191	0	0	5.30195e-09	0.00221674	0.00752608	0.729394	0.0185761	0.916224
Growing degree days to maturity	0.472884	0	1.26565e-14		1.46549e-13	1.86298e-11	2.15668e-07	0	0	0.00231286	0.088852	3.97691e-05	0	5.65044e-05	0.17317
Rain to flowering	0	0	0	1.46549e-13		0	0	0.0150822	0.00511168	5.68558e-10	1.019e-08	1.15463e-14	1.27454e-13	0	0.000253721
Rain to maturity	0	0	5.17084e-11	1.86298e-11	0		0	0.0600482	0.102393	7.62437e-07	1.29608e-07	3.30846e-13	8.63754e-14	0	6.96752e-07
Rain between flowering and maturity	0	0	0.0951191	2.15668e-07	0	0		0.293335	0.883354	0.00275066	3.07908e-05	2.94968e-09	3.38538e-11	0	4.70815e-09
Plant height	2.22045e-13	0	0	0	0.0150822	0.0600482	0.293335		0	0.750342	7.34543e-10	3.11451e-07	0.560914	0.00555772	4.21663e-13
First pod height	0	0	0	0	0.00511168	0.102393	0.883354	0		0.011213	0.0659603	0.0194596	0.108932	0.000759206	0.000117414
Number of lateral shoots	2.22045e-16	0.000167968	5.30195e-09	0.00231286	5.68558e-10	7.62437e-07	0.00275066	0.750342	0.011213		0	0	0.0161788	0	0.852097
Number of pods per plant	1.85179e-08	0.000847427	0.00221674	0.088852	1.019e-08	1.29608e-07	3.07908e-05	7.34543e-10	0.0659603	0		0	1.48583e-06	0	2.18407e-05
Number of seeds per plant	1.72333e-11	0.00110738	0.00752608	3.97691e-05	1.15463e-14	3.30846e-13	2.94968e-09	3.11451e-07	0.0194596	0	0		0	0	4.77572e-06
Number of seeds per pod	4.6468e-07	0.703348	0.729394	0	1.27454e-13	8.63754e-14	3.38538e-11	0.560914	0.108932	0.0161788	1.48583e-06	0		0	9.2459e-07
Seed yield per plant	2.8888e-13	5.3286e-07	0.0185761	5.65044e-05	0	0	0	0.00555772	0.000759206	0	0	0	0		1.5867e-05
Thousand grain weight	0.0699603	2.54952e-07	0.916224	0.17317	0.000253721	6.96752e-07	4.70815e-09	4.21663e-13	0.000117414	0.852097	2.18407e-05	4.77572e-06	9.2459e-07	1.5867e-05

## Sheet: TableS6
Molecular selection of soybean towards adaptation to Central European agroclimatic conditions
Sandra Rychel-Bielska, Michał Książkiewicz, Danuta Kurasiak-Popowska, Agnieszka Tomkowiak, Wojciech Bielski, Dorota Weigt, Janetta Niemann, Anna Surma, Bartosz Kozak, Jerzy Nawracała
Journal of Applied Genetics
Supplementary Table S6. Results of multiple comparison test after Kruskal-Wallis test for years and soybean phenology, morphology and yield-related traits.
Trait	Comparison	P-value	Observed difference	Critical difference	Significance
Number of days to flowering	2018 vs 2019	0.05	145.87	41.9117	YES
Number of days to flowering	2018 vs 2020	0.05	305.711	41.9117	YES
Number of days to flowering	2019 vs 2020	0.05	159.841	41.9117	YES
Number of days to maturity	2018 vs 2019	0.05	23.598	41.9117	NO
Number of days to maturity	2018 vs 2020	0.05	96.4902	41.9117	YES
Number of days to maturity	2019 vs 2020	0.05	72.8922	41.9117	YES
Plant height (cm)	2018 vs 2019	0.05	34.1422	41.9117	NO
Plant height (cm)	2018 vs 2020	0.05	54.3578	41.9117	YES
Plant height (cm)	2019 vs 2020	0.05	20.2157	41.9117	NO
First pod height (cm)	2018 vs 2019	0.05	40.7672	41.9117	NO
First pod height (cm)	2018 vs 2020	0.05	69.6373	41.9117	YES
First pod height (cm)	2019 vs 2020	0.05	28.8701	41.9117	NO
Number of lateral shoots	2018 vs 2019	0.05	106.463	41.9117	YES
Number of lateral shoots	2018 vs 2020	0.05	142.213	41.9117	YES
Number of lateral shoots	2019 vs 2020	0.05	35.75	41.9117	NO
Number of pods per plant	2018 vs 2019	0.05	82.3701	41.9117	YES
Number of pods per plant	2018 vs 2020	0.05	140.306	41.9117	YES
Number of pods per plant	2019 vs 2020	0.05	57.9363	41.9117	YES
Number of seeds per plant	2018 vs 2019	0.05	108.843	41.9117	YES
Number of seeds per plant	2018 vs 2020	0.05	185.995	41.9117	YES
Number of seeds per plant	2019 vs 2020	0.05	77.152	41.9117	YES
Number of seeds per pod	2018 vs 2019	0.05	122.522	41.9117	YES
Number of seeds per pod	2018 vs 2020	0.05	207.044	41.9117	YES
Number of seeds per pod	2019 vs 2020	0.05	84.5221	41.9117	YES
Seed yield per plant (g)	2018 vs 2019	0.05	112.4	41.9117	YES
Seed yield per plant (g)	2018 vs 2020	0.05	205.248	41.9117	YES
Seed yield per plant (g)	2019 vs 2020	0.05	92.848	41.9117	YES
Thousand grain weight (g)	2018 vs 2019	0.05	11.6642	41.9117	NO
Thousand grain weight (g)	2018 vs 2020	0.05	69.9975	41.9117	YES
Thousand grain weight (g)	2019 vs 2020	0.05	58.3333	41.9117	YES

## Sheet: TableS7
Molecular selection of soybean towards adaptation to Central European agroclimatic conditions
Sandra Rychel-Bielska, Michał Książkiewicz, Danuta Kurasiak-Popowska, Agnieszka Tomkowiak, Wojciech Bielski, Dorota Weigt, Janetta Niemann, Anna Surma, Bartosz Kozak, Jerzy Nawracała
Journal of Applied Genetics
Supplementary Table S7. Spearman's rank correlation coefficient and P-values calculated for comparisons of soybean phenology, morphology and yield-related traits with marker scores for early maturity, pod shattering and growth determination genes.
Trait	Spearman's rank correlation coefficient
	Dt1	E1	E2	E3	E4	E7	E9	E10	qPHD1
Days to flowering	-0.0176013	0.412721	0.305823	-0.113999	0.232826	0.418269	0.0578293	0.0194398	-0.138488
Days to maturity	0.314046	0.289387	0.325972	0.143211	0.477428	0.399747	0.0697289	0.02577	-0.316631
Plant height	0.464455	0.139376	0.30585	0.187763	0.431352	0.309716	-0.109054	0.0122502	-0.266359
First pod height	0.225362	0.32678	0.309683	0.0514859	0.297178	0.307108	-0.0536338	0.0646316	-0.190098
No. of lateral shoots	-0.094109	0.185858	0.155816	-0.190095	0.0329097	0.0859531	0.0899957	-0.00549219	0.0729622
No. of pods per plant	0.220713	0.0505908	0.116568	0.113673	0.0980345	-0.040899	-0.0852168	-0.0996916	-0.0400248
No. of seeds per plant	0.259656	-0.0230059	0.0963157	0.217935	0.128638	-0.0899057	-0.0840249	-0.103071	-0.0560158
No. of seeds per pod	0.112058	-0.174708	-0.0499877	0.259664	0.069582	-0.199031	-0.0364064	-0.0304605	-0.0266278
Seed yield per plant	0.28061	0.0398694	-0.00239194	0.242569	0.151825	-0.0698164	0.0256246	-0.0836393	-0.0902685
Thousand grain weight	-0.036769	0.0399813	-0.195183	0.0221441	0.0189249	-0.0184676	0.113821	0.0185866	-0.058476
Trait	P-value
	Dt1	E1	E2	E3	E4	E7	E9	E10	qPHD1
Days to flowering	0.803074	4.13292e-09	1.33049e-05	0.104607	0.000913027	2.55135e-09	0.414817	0.786427	0.0503274
Days to maturity	7.7107e-06	3.76354e-05	3.44874e-06	0.0414372	1.03837e-11	1.2393e-08	0.324627	0.71799	7.58751e-06
Plant height	3.68902e-11	0.0472324	1.32808e-05	0.00749742	8.01631e-10	1.02664e-05	0.122277	0.866174	0.000166183
First pod height	0.00132964	3.25083e-06	1.03357e-05	0.464018	2.30683e-05	1.21802e-05	0.449845	0.360275	0.00720865
No. of lateral shoots	0.180428	0.00813336	0.0265714	0.00678707	0.640016	0.221194	0.202752	0.942417	0.302774
No. of pods per plant	0.00167077	0.472008	0.0972043	0.105603	0.162846	0.560945	0.227948	0.157254	0.572279
No. of seeds per plant	0.000217204	0.744278	0.170682	0.00191068	0.0670113	0.200659	0.234566	0.1436	0.429034
No. of seeds per pod	0.110674	0.0128605	0.477742	0.00021703	0.322089	0.00459015	0.609906	0.668675	0.707486
Seed yield per plant	6.42418e-05	0.571081	0.974625	0.000550768	0.0306211	0.320492	0.721389	0.235757	0.20222
Thousand grain weight	0.601344	0.569998	0.00545837	0.753376	0.788373	0.793445	0.106699	0.79579	0.409009
